# Supplementary material for: Pulse potential mediated selectivity for the electrocatalytic oxidation of glycerol to glyceric acid
Source: Nat Commun. 2024 Mar 18;15:2420. doi: 10.1038/s41467-024-46752-4 (PMC10948758; doi:10.1038/s41467-024-46752-4)
Supplement: Supplementary file 3 — Source Data [file 41467_2024_46752_MOESM3_ESM.xlsx]

## Sheet: Fig.1
Fig.1a				Fig.1b																																									Fig.1c				Fig.1d
	1 M KOH	20 mM GLY			0.2 V		0.25 V		0.3 V		0.35 V		0.40 V		0.45 V		0.5 V		0.55 V		0.6 V		0.65 V		0.7 V		0.75 V		0.8 V		0.85 V		0.9 V		0.95 V		1.0 V		1.05 V		1.1 V		1.15 V
Potential (V vs. RHE)	Current density (mA×cm-2)	Current density (mA×cm-2)		Z' (Ω)	-Z'' (Ω)	Z' (Ω)	-Z'' (Ω)	Z' (Ω)	-Z'' (Ω)	Z' (Ω)	-Z'' (Ω)	Z' (Ω)	-Z'' (Ω)	Z' (Ω)	-Z'' (Ω)	Z' (Ω)	-Z'' (Ω)	Z' (Ω)	-Z'' (Ω)	Z' (Ω)	-Z'' (Ω)	Z' (Ω)	-Z'' (Ω)	Z' (Ω)	-Z'' (Ω)	Z' (Ω)	-Z'' (Ω)	Z' (Ω)	-Z'' (Ω)	Z' (Ω)	-Z'' (Ω)	Z' (Ω)	-Z'' (Ω)	Z' (Ω)	-Z'' (Ω)	Z' (Ω)	-Z'' (Ω)	Z' (Ω)	-Z'' (Ω)	Z' (Ω)	-Z'' (Ω)	Z' (Ω)	-Z'' (Ω)		Potential (V vs. RHE)	Rs (Ω)	Rct (Ω)		Time (s)
0	-0.32769	-0.17872		25.4256	3.17516	23.9942	3.16448	23.497	3.19033	22.3811	3.19302	23.5164	3.21527	22.5447	3.20931	22.7658	3.20895	21.9657	3.20277	23.4568	3.22657	22.3331	3.21299	23.3387	3.22673	22.622	3.21644	22.1462	3.21654	21.9504	3.21315	21.5941	3.21276	22.0409	3.21821	17.9445	1.0869	20.0837	3.19533	20.5985	3.20711	22.4791	3.2367		0.2	24.1	110000		0.1
0.001	-0.19795	-0.11031		24.5395	2.34683	23.1124	2.34586	22.633	2.36293	21.5303	2.36872	22.5826	2.38478	21.6816	2.38402	21.8773	2.38284	21.0992	2.38113	22.5935	2.39577	21.4774	2.38821	22.47	2.39855	21.7588	2.39114	21.3639	2.38959	21.1063	2.39014	21.1875	2.39447	21.1849	2.39673	17.7658	0.88465	18.1341	0.89539	18.1945	0.89749	21.6381	2.40672		0.25	23	26900		0.2
0.002	-0.12081	-0.07141		23.9891	1.81114	22.659	1.8091	22.0901	1.83129	20.9967	1.82621	22.0189	1.84219	21.1356	1.83973	21.3237	1.84307	20.5283	1.83806	22.0485	1.85226	20.9453	1.85264	21.9286	1.85614	21.2118	1.85082	20.8624	1.85634	20.5726	1.85128	18.653	0.77119	20.6629	1.86423	17.6677	0.75315	18.0282	0.76227	18.127	0.76458	21.0691	1.86532		0.3	22.1	3160		0.3
0.003	-0.07021	-0.04396		23.6497	1.45056	22.3499	1.44985	21.7597	1.46578	20.6648	1.46917	21.6274	1.47871	20.8071	1.48036	20.9613	1.48231	20.2019	1.48218	21.7189	1.49264	20.6256	1.49285	21.6114	1.49536	20.8954	1.49479	20.5061	1.49854	20.2617	1.49707	18.7913	0.68544	20.3437	1.50324	17.6307	0.66983	17.9888	0.67497	18.1617	0.67824	20.7511	1.50386		0.35	20.9	1360		0.4
0.004	-0.03472	-0.0239		23.4548	1.20215	22.3761	1.20173	21.565	1.2165	20.4756	1.21939	21.4153	1.22792	20.6338	1.23198	20.7547	1.23287	19.9926	1.23315	21.5378	1.24385	20.4463	1.24364	21.4332	1.24562	20.711	1.24594	20.7071	1.24888	20.087	1.24887	18.5364	0.62426	20.1709	1.25311	17.6351	0.61393	17.985	0.61884	18.4662	0.62416	20.544	1.25408		0.4	21.8	697		0.5
0.005	-0.00707	-0.00778		23.355	1.02422	21.8512	1.02623	21.4736	1.03976	20.3773	1.04307	21.3073	1.05148	20.5336	1.0518	20.6586	1.05493	19.7119	0.58135	21.4491	1.06623	20.3591	1.06776	21.3278	1.07028	20.6311	1.07192	20.6729	1.07391	19.9961	1.07234	18.4687	0.58442	20.1008	1.07574	17.6553	0.57749	18.0139	0.57874	18.6365	0.58266	20.455	1.0704		0.45	21.1	403		0.6
0.006	0.01423	0.00521		23.3246	0.89624	21.7561	0.89915	21.4327	0.91127	20.3449	0.91486	21.2674	0.92169	20.5034	0.92392	20.6324	0.92799	19.7368	0.55496	21.4255	0.93827	20.3341	0.9395	21.3077	0.94208	20.6165	0.94166	20.6946	0.94325	19.9728	0.9428	18.3745	0.55773	20.0869	0.94508	17.7076	0.5501	18.051	0.54954	18.7394	0.55255	20.3888	0.93536		0.5	21	231		0.7
0.007	0.03217	0.01564		23.3308	0.801	21.5152	0.79704	21.4404	0.81356	20.2483	0.81108	21.2428	0.82455	20.5191	0.82673	20.6418	0.83176	19.7747	0.53638	21.4458	0.84222	20.2455	0.83644	21.3263	0.8473	20.6284	0.8451	20.7036	0.84519	19.999	0.84331	18.4061	0.53698	20.1121	0.84193	17.768	0.52858	18.1075	0.52535	18.8498	0.52782	20.6987	0.82291		0.55	21.8	147		0.8
0.008	0.0479	0.02499		23.3675	0.72588	21.9714	0.72343	21.3714	0.72996	20.274	0.73539	21.1528	0.74205	20.4609	0.74419	20.5866	0.75145	21.7271	0.53128	21.3952	0.7594	20.2801	0.76288	21.264	0.76417	20.4219	0.76053	20.7242	0.75819	19.9417	0.75471	18.4496	0.51754	20.0433	0.75387	17.8343	0.50815	18.1646	0.50278	18.9482	0.50363	20.824	0.73762		0.6	22.3	140		0.9
0.009	0.06055	0.0324		23.291	0.6589	22.2649	0.66332	21.4046	0.66977	20.3079	0.67553	21.1955	0.67992	20.5043	0.68464	20.6378	0.68846	21.7465	0.51515	21.4588	0.69801	20.332	0.70068	21.316	0.70163	20.4726	0.69525	20.6799	0.69129	19.9829	0.6871	18.4871	0.49879	20.0888	0.68525	17.9014	0.4865	18.2376	0.48218	19.0347	0.4804	20.9326	0.66726		0.65	20.7	144		1
0.01	0.07229	0.03908		23.4004	0.61472	22.116	0.61774	21.5138	0.62421	20.4184	0.63283	21.3179	0.6373	20.6054	0.63518	20.7543	0.63881	21.7179	0.50077	21.6507	0.64827	20.4552	0.65366	21.4362	0.65414	20.5932	0.64379	20.4155	0.6386	20.1159	0.63569	18.5323	0.47903	20.0402	0.62853	17.9501	0.46696	18.287	0.46046	19.4687	0.46159	21.0411	0.60613		0.7	22.3	140		1.1
0.011	0.08222	0.04504		23.4554	0.56885	22.2204	0.57467	21.5973	0.58176	20.4634	0.58297	21.3655	0.58802	20.6728	0.58978	20.8367	0.59632	22.2107	0.48608	21.7375	0.60694	20.5138	0.60735	21.5039	0.60058	20.6609	0.59659	19.6259	0.4676	20.1745	0.58176	18.5962	0.46035	20.1061	0.57939	18.0261	0.44762	18.3458	0.44049	19.5347	0.43864	21.0926	0.55337		0.75	21.1	531		1.2
0.012	0.09042	0.04941		23.5159	0.5357	22.3045	0.54361	21.6519	0.54576	20.5223	0.54799	21.4182	0.5524	20.7257	0.55609	20.8846	0.56116	21.6407	0.47422	21.8069	0.56552	20.5819	0.57059	21.5704	0.56685	20.7351	0.55429	19.6733	0.44931	20.2317	0.53729	18.6431	0.44194	20.1579	0.53736	18.0792	0.43168	18.3976	0.42147	19.5926	0.42004	21.1881	0.51544		0.8	20.2	110000		1.3
0.013	0.09871	0.05405		23.5628	0.51055	22.5861	0.51449	21.7096	0.51919	20.5842	0.52294	21.4818	0.52648	20.7878	0.52886	20.9415	0.52923	22.2511	0.4606	21.8791	0.53743	20.6425	0.53927	21.6343	0.53615	20.7906	0.52262	19.7247	0.43098	20.2933	0.49869	18.9235	0.42539	20.2209	0.50363	18.1294	0.41513	18.4476	0.40835	19.6639	0.40461	21.2725	0.48195		0.85	20	110000		1.4
0.014	0.10538	0.05797		23.6197	0.49464	22.6501	0.4972	21.7642	0.50074	20.6289	0.50182	21.5399	0.50602	20.8322	0.50847	20.9881	0.51082	22.0611	0.45231	21.9467	0.51642	20.7129	0.52175	21.7004	0.51384	20.847	0.5005	19.7437	0.41747	20.3612	0.47054	18.9808	0.41366	20.2777	0.47909	18.1884	0.40573	18.4976	0.39737	19.7796	0.39565	21.6627	0.45621		0.9	19.1	110000		1.5
0.015	0.11131	0.06109		23.662	0.48275	22.7419	0.48425	21.8263	0.48753	20.6695	0.49223	21.5753	0.49407	20.8867	0.49682	21.0459	0.49728	22.4325	0.45365	21.9993	0.50327	20.7703	0.50972	21.7585	0.4954	20.9079	0.48002	19.7464	0.4078	20.3965	0.45026	19.0174	0.40512	20.3546	0.46253	18.2355	0.40101	18.5411	0.39076	19.9817	0.38881	22.2306	0.44386		0.95	20.6	110000		1.6
0.016	0.11737	0.06442		23.7067	0.47934	22.8091	0.48481	21.8859	0.48553	20.7165	0.48789	21.6257	0.48868	20.9335	0.49106	21.0607	0.49541	22.3938	0.45142	22.0371	0.49782	20.8215	0.50079	21.8108	0.48772	20.9675	0.47239	19.8349	0.40451	20.4538	0.43592	19.0786	0.40182	20.4035	0.45189	18.2783	0.39967	18.5873	0.39091	20.0135	0.38939	22.3982	0.43571		1	18.4	110000		1.7
0.017	0.12171	0.06674		23.7496	0.48474	22.8812	0.48654	21.9327	0.48898	20.7552	0.49144	21.554	0.49078	20.9787	0.49564	20.7892	0.49711	21.7168	0.45886	22.0963	0.50117	20.8816	0.50238	21.8738	0.48891	21.018	0.46947	19.8622	0.40446	20.4968	0.42962	19.1176	0.40325	20.4753	0.45194	18.3337	0.40632	18.6297	0.39751	19.8612	0.39788	22.5031	0.43888		1.05	18.8	768		1.8
0.018	0.12631	0.06882		23.7975	0.49261	22.9341	0.49893	21.8706	0.49727	20.6935	0.49759	21.6137	0.49966	20.914	0.50199	20.6852	0.50383	21.7792	0.47571	22.1543	0.5076	20.8345	0.50823	21.9326	0.49353	20.9503	0.46864	19.8513	0.41167	20.4376	0.42541	19.1575	0.4127	20.4192	0.44863	18.3671	0.41674	18.6725	0.40754	19.9423	0.40837	22.8385	0.44339		1.1	19.4	1250		1.9
0.019	0.13051	0.07124		23.8452	0.51121	22.8874	0.51581	21.9149	0.51608	20.733	0.51811	21.6591	0.51898	20.9605	0.52271	20.7393	0.52346	21.7878	0.497	22.0743	0.52206	20.8967	0.52388	21.8546	0.50436	20.9964	0.48077	19.9118	0.42393	20.4855	0.42994	19.2049	0.42557	20.4616	0.46057	18.4188	0.43353	18.7217	0.42555	19.9486	0.42581	22.1142	0.45692		1.15	22	8970		2
0.02	0.13385	0.07253		23.8721	0.53929	22.943	0.54352	21.9696	0.54561	20.76	0.54657	21.7075	0.54679	21.0176	0.54898	20.7845	0.5505	21.8661	0.5278	22.1359	0.54773	20.9537	0.54891	21.9164	0.52648	21.0487	0.49989	19.8428	0.44123	20.5327	0.44307	19.2569	0.44356	20.5116	0.47825	18.4688	0.45756	18.7745	0.45036	19.9014	0.44987	22.8261	0.47672						2.1
0.021	0.13769	0.07428		23.9108	0.57007	23.0358	0.57981	22.0148	0.58104	20.7759	0.58238	21.7611	0.58306	21.0672	0.58596	20.8343	0.58791	22.0665	0.56706	22.1904	0.58141	21.0138	0.58206	21.9707	0.55468	21.1083	0.52868	19.8947	0.4659	20.5847	0.46121	19.3093	0.47023	20.5739	0.50566	18.5259	0.48773	18.8273	0.48089	19.8452	0.48289	23.0708	0.50614						2.2
0.022	0.14051	0.07579		23.969	0.61668	23.0959	0.62425	22.0187	0.62747	20.7967	0.62867	21.8073	0.62989	21.1326	0.63421	20.8873	0.63404	22.2972	0.61477	22.2541	0.62592	21.0778	0.6241	22.0375	0.59188	21.1556	0.5607	19.9476	0.49726	20.63	0.4866	19.3746	0.50437	20.6339	0.53739	18.5805	0.52575	18.8876	0.51804	19.7505	0.52049	23.1299	0.54372						2.3
0.023	0.14295	0.07681		24.0528	0.67116	23.1695	0.6834	22.0819	0.68513	20.8584	0.68588	21.8649	0.68883	21.1942	0.6907	20.9539	0.69137	22.3668	0.67443	22.3215	0.68134	21.1432	0.67772	22.1027	0.63927	21.2263	0.6056	19.9801	0.53468	20.7037	0.51727	19.4281	0.54286	20.705	0.57785	18.6415	0.56884	18.9442	0.56511	19.6613	0.56748	23.363	0.58979						2.4
0.024	0.14577	0.0781		24.1018	0.73777	23.2295	0.75273	22.1467	0.75609	20.9088	0.7586	21.9256	0.75875	21.2624	0.76298	21.022	0.76325	22.4227	0.74554	22.3954	0.74702	21.2035	0.74249	22.1722	0.69791	21.2936	0.65726	20.0327	0.58066	20.7484	0.55739	19.5014	0.59186	20.772	0.62858	18.7151	0.62334	19.0091	0.61877	19.6018	0.62368	22.8704	0.64544						2.5
0.025	0.14744	0.07859		24.1796	0.81874	23.4619	0.83954	22.2297	0.84347	21.009	0.84807	21.9978	0.84793	21.3374	0.85195	21.0901	0.85213	22.4919	0.83481	22.4679	0.82977	21.2754	0.82256	22.2522	0.7694	21.365	0.72281	20.1038	0.6352	20.8107	0.60342	19.5596	0.65151	20.8404	0.68986	18.7871	0.68941	19.0642	0.68591	19.5757	0.69091	23.0061	0.71294						2.6
0.026	0.14987	0.07947		24.2194	0.91909	23.5114	0.94793	22.3078	0.95343	21.0956	0.95681	22.0351	0.95789	21.4027	0.9617	21.1632	0.96143	22.5464	0.94429	22.5357	0.93165	21.3537	0.92324	22.3263	0.85903	21.4483	0.80219	20.172	0.70291	20.8841	0.66297	19.6256	0.721	20.9169	0.76736	18.9076	0.76764	19.1445	0.7632	19.5753	0.77152	23.0268	0.79753						2.7
0.027	0.15205	0.08041		24.3001	1.04472	23.7391	1.08003	22.3799	1.08987	21.2056	1.09248	22.1149	1.09477	21.4799	1.09969	21.2354	1.09839	22.6736	1.07668	22.6118	1.0614	21.4341	1.04574	22.417	0.97067	21.524	0.90225	20.257	0.78162	20.9594	0.73342	19.6902	0.80526	20.9844	0.8596	18.9792	0.86061	19.2066	0.8583	19.489	0.87025	22.9577	0.89682						2.8
0.028	0.15333	0.08074		24.3873	1.19764	23.7358	1.24342	22.4621	1.26011	21.2756	1.26119	22.1663	1.26394	21.5634	1.26851	21.3164	1.26745	22.7472	1.2413	22.7014	1.21744	21.5137	1.20156	22.5138	1.10738	21.6066	1.02676	20.3291	0.87516	21.0493	0.82057	19.7683	0.91063	21.0746	0.9748	19.0627	0.97586	19.2851	0.97657	19.4825	0.98576	23.0283	1.02607						2.9
0.029	0.15564	0.08149		24.4779	1.38226	23.7339	1.45202	22.5388	1.46917	21.34	1.47718	22.2362	1.47892	21.6366	1.48497	21.3868	1.4803	22.8309	1.44626	22.8016	1.41456	19.8309	1.38673	22.5994	1.27322	21.6991	1.17206	20.4242	0.99407	21.1174	0.92491	19.8523	1.03131	21.1651	1.10954	19.1424	1.11504	19.363	1.1128	19.5219	1.13105	23.1295	1.17796						3
0.03	0.15705	0.08192		24.5799	1.61095	23.8129	1.70375	22.6191	1.73024	21.4161	1.74088	22.3007	1.74354	21.7153	1.75257	21.447	1.74632	23.1365	1.69781	22.8847	1.66008	19.9222	1.61954	22.6933	1.47893	21.7938	1.35476	20.6335	1.13263	21.192	1.04821	19.9373	1.18201	21.2739	1.27789	19.238	1.28235	19.4529	1.28262	19.594	1.30757	22.8703	1.36621						3.1
0.031	0.15808	0.08204		24.6953	1.88841	23.9139	2.01824	22.7044	2.0588	21.5782	2.07316	22.3776	2.0737	21.7866	2.08655	21.5276	2.07766	23.1396	2.01339	22.9683	1.96251	20.0137	1.90737	22.7928	1.7298	21.8771	1.57665	20.7338	1.30303	21.2864	1.19911	20.0194	1.3655	21.3583	1.48225	19.3261	1.49116	19.5387	1.49316	19.6621	1.52527	22.7276	1.59895						3.2
0.032	0.15974	0.08265		24.8167	2.22985	24.0131	2.41399	22.8033	2.46939	21.66	2.48963	22.462	2.49377	21.875	2.50907	21.6148	2.49585	22.9007	2.41729	23.076	2.34557	20.1227	2.2725	22.8989	2.04544	21.9814	1.85343	21.2047	1.51721	21.368	1.38231	20.0599	1.59108	21.4571	1.73448	19.4254	1.74644	19.643	1.75187	19.7595	1.79421	22.8938	1.88426						3.3
0.033	0.16026	0.08265		24.9492	2.64255	24.1493	2.89863	22.9043	2.98582	21.7287	3.01676	22.5223	3.02264	21.9724	3.04101	21.7038	3.02224	22.517	2.92277	23.1859	2.82134	20.2412	2.72088	23.0088	2.43321	22.0745	2.1965	21.3417	1.77565	21.4767	1.61264	20.1523	1.86969	21.5625	2.04262	19.5295	2.06132	19.7401	2.07315	19.8376	2.12965	22.9016	2.24448						3.4
0.034	0.16192	0.08295		25.1167	3.14399	24.2567	3.50386	23.0216	3.63151	21.7996	3.6811	22.5973	3.69144	22.0721	3.71804	21.807	3.68815	23.2031	3.54862	23.3297	3.41725	20.3816	3.28686	23.1334	2.92284	22.2008	2.62419	21.4576	2.08875	21.5781	1.88931	20.2688	2.21297	21.6807	2.43469	19.6535	2.45665	19.8554	2.47607	19.9492	2.54485	22.953	2.69348						3.5
0.035	0.16346	0.08337		25.347	3.7514	24.4138	4.25134	23.139	4.44121	21.9104	4.51305	22.6993	4.53124	22.1673	4.56043	21.9244	4.52528	23.2196	4.34758	23.489	4.16128	20.5367	3.98711	23.289	3.52215	22.3431	3.15467	21.6139	2.4827	21.6765	2.23553	20.3851	2.64204	21.7763	2.90686	19.7794	2.94366	19.9864	2.96523	20.0498	3.06724	23.042	3.25572						3.6
0.036	0.16385	0.08319		25.64	4.47223	24.6275	5.17404	23.3093	5.44215	22.0453	5.56047	22.7631	5.58643	22.3084	5.61738	22.0923	5.57725	23.8035	5.33577	23.7037	5.08816	20.7348	4.85392	23.4935	4.26233	22.5153	3.82136	21.7592	2.96899	21.835	2.6543	20.5141	3.17199	21.9508	3.49655	19.9358	3.54698	20.1476	3.57925	20.1749	3.71825	23.2133	3.96028						3.7
0.037	0.16487	0.08345		25.9765	5.34335	24.8835	6.29727	23.4936	6.70049	22.1751	6.87127	22.8537	6.91628	22.4508	6.96309	22.2711	6.89934	23.4306	6.58866	23.9381	6.23711	20.9968	5.9362	23.6777	5.19691	22.7016	4.64803	21.8978	3.56625	21.942	3.17931	20.6324	3.82362	22.1005	4.23017	20.1092	4.28862	20.3058	4.34584	20.3296	4.527	23.3522	4.83201						3.8
0.038	0.16551	0.08356		26.336	6.38472	25.2043	7.68035	23.7199	8.26626	22.362	8.52357	23.0258	8.59193	22.6538	8.65667	22.5238	8.55281	24.1674	8.13049	24.2517	7.67153	21.3198	7.27509	23.9349	6.35535	22.8829	5.66276	22.0782	4.32313	22.0731	3.85009	20.7589	4.65345	22.2912	5.1421	20.3067	5.21288	20.5068	5.30227	20.5064	5.53619	23.553	5.93414						3.9
0.039	0.16603	0.08342		26.7773	7.63276	25.5777	9.36464	23.9999	10.2074	22.5834	10.5871	23.1681	10.6948	22.9143	10.7722	22.8906	10.6242	24.1331	10.0426	24.703	9.45135	21.7347	8.92963	24.2716	7.79831	23.1482	6.93524	22.2978	5.25174	22.1946	4.66156	20.9103	5.66905	22.5175	6.26696	20.5539	6.37094	20.7364	6.48206	20.7243	6.79066	23.827	7.31578						4
0.04	0.16731	0.08387		27.3308	9.12239	26.0439	11.423	24.3828	12.6085	22.879	13.1709	23.3404	13.3361	23.2862	13.4264	23.4053	13.2144	24.8265	12.4072	25.3261	11.6481	22.3069	10.9737	24.6916	9.58206	23.4745	8.50248	22.5405	6.41039	22.332	5.67794	21.0709	6.93657	22.7688	7.6671	20.8613	7.77994	21.0356	7.94175	20.9942	8.36052	23.7044	9.04136						4.1
0.041	0.16744	0.08364		27.9505	10.9127	26.6301	13.9263	24.8535	15.5816	23.2687	16.3903	23.7285	16.6381	23.8041	16.7484	24.1617	16.4185	25.7468	15.2958	26.1631	14.3261	23.0815	13.4864	25.2622	11.7924	23.8898	10.459	22.831	7.83799	22.4618	6.93817	21.2286	8.51473	23.0738	9.39806	21.2545	9.52087	21.4271	9.75406	21.3425	10.2993	25.5142	11.1732						4.2
0.042	0.16808	0.08365		28.6724	13.064	27.3388	16.9866	25.4429	19.2503	23.7751	20.4035	24.2784	20.7575	24.5671	20.887	25.2604	20.3618	27.0504	18.7929	27.3739	17.6027	24.1283	16.5376	26.0606	14.509	24.4339	12.866	23.1663	9.60226	22.4632	8.50509	21.3685	10.4855	23.4163	11.5333	21.7272	11.6685	21.8908	11.9764	21.64	12.7058	25.8581	13.8435						4.3
0.043	0.16872	0.08395		29.481	15.6731	28.178	20.7085	26.1919	23.7843	24.4766	25.4153	25.07	25.9039	25.6634	26.011	26.8739	25.1798	28.8072	22.939	29.0722	21.5124	25.6247	20.2227	27.1746	17.856	25.1436	15.8418	23.5608	11.8007	22.581	10.4669	21.4807	12.9272	23.8277	14.1749	22.3199	14.3127	22.64	14.7302	22.3489	15.6805	25.8181	17.1528						4.4
0.044	0.16833	0.08345		30.4086	18.8288	29.0889	25.2565	27.1678	29.3782	25.413	31.6156	26.2348	32.2966	27.2784	32.3379	29.2676	30.9852	31.4199	27.7777	31.4526	26.1534	27.7179	24.6476	28.7482	21.9275	26.0862	19.4983	24.2542	14.531	22.838	12.8858	21.5331	15.9648	24.2877	17.4427	23.0697	17.5626	23.4418	18.1179	25.3274	19.3694	26.2406	21.2789						4.5
0.045	0.16936	0.08365		31.4831	22.689	29.8626	30.9039	28.3744	36.2563	26.7797	39.4292	27.9592	40.3181	29.7245	40.1882	33.5758	37.9395	35.1307	33.2479	34.8704	31.6256	30.6427	29.8502	30.9258	26.8199	27.3605	23.9401	24.7472	17.8312	22.8503	15.9037	21.4713	19.763	24.8329	21.4854	24.0455	21.5201	24.4495	22.2636	26.2609	23.908	27.1134	26.4074						4.6
0.046	0.16962	0.08372		32.6939	27.4004	31.6548	37.7644	30.0029	44.9	28.5504	48.9638	30.3474	50.0359	33.1407	49.5208	38.8638	45.8728	40.3433	39.4952	39.4598	37.7399	34.6268	35.7655	34.1858	32.7532	29.0661	29.4056	26.0575	22.1638	22.664	19.6364	21.1876	24.4794	25.4502	26.5308	25.2755	26.4294	25.7621	27.3572	27.4832	29.506	27.9718	32.7678						4.7
0.047	0.16987	0.08355		34.0493	33.1807	33.676	46.1172	32.9755	55.3927	30.9763	60.6759	33.939	61.9613	38.018	60.7078	45.3265	54.6447	46.9556	45.8157	45.6207	44.2508	40.1864	42.3859	38.5668	39.5218	31.4426	36.1499	26.6768	27.2233	22.3604	24.2154	20.5195	30.2734	26.1456	32.7701	26.8708	32.4468	27.5108	33.5952	29.1081	36.4088	29.0203	40.5913						4.8
0.048	0.17064	0.08383		35.6299	40.2873	35.5763	56.4515	34.7082	68.3268	34.3148	75.1284	38.6724	76.2757	44.9829	73.7573	53.9907	64.0668	55.3478	52.0709	53.9157	51.0004	47.7381	49.4065	44.7437	47.0699	34.5642	44.0101	27.3155	33.6241	21.0789	29.8721	19.296	37.5001	26.9329	40.6401	28.9146	39.6892	30.2881	41.3266	31.162	44.9925	30.0266	50.5751						4.9
0.049	0.17051	0.08356		37.3943	49.078	38.3475	69.2265	37.8782	84.1714	38.896	92.8012	44.3848	93.638	54.5903	88.6265	65.2931	73.63	65.6666	57.8289	64.332	57.1474	57.6276	56.0219	53.3993	55.3347	38.6978	53.5819	27.88	41.2191	19.6803	36.8938	17.1607	46.3078	27.6519	50.3328	31.6826	48.8481	33.749	50.7092	33.9771	55.5814	31.6481	62.9395						5
0.05	0.17038	0.08341		39.5117	60.0416	41.2709	85.0002	42.0004	103.871	45.2134	114.388	55.4435	114.248	67.7428	105.175	78.9125	82.5576	78.0103	62.3737	77.2873	62.167	70.0955	61.8368	64.7587	63.396	44.6455	64.9272	28.3163	51.2081	16.5429	45.4367	13.5203	57.1573	28.2365	62.4437	35.3041	59.8613	37.625	62.0186	37.7341	68.6151	34.3206	78.3404						5.1
0.051	0.1709	0.08372		42.5147	73.6059	44.5555	104.475	47.2543	128.033	53.6651	140.614	68.6231	138.251	85.117	122.53	95.1694	90.2381	92.0448	64.834	91.7305	64.9448	84.6152	65.8169	79.6046	69.3505	52.2909	77.9701	28.1057	63.2438	11.3075	55.1216	8.00309	70.1066	28.621	77.3506	40.0754	73.3456	43.4009	75.4954	42.5299	84.1717	38.4054	96.9596						5.2
0.052	0.17051	0.08326		45.0968	90.4886	48.1609	128.669	54.1186	157.822	65.8378	172.68	86.9826	165.721	107.451	139.987	114.382	96.0079	106.481	64.6651	107.776	64.1824	101.267	65.9324	97.0903	73.185	62.4257	92.6269	27.4338	78.0999	3.34446	66.1777	-0.988	84.1114	28.6277	96.1144	46.3378	89.2255	51.2893	92.045	49.3764	103.93	43.0607	122.383						5.3
0.053	0.17077	0.08346		48.6301	111.486	53.5066	158.681	63.2724	194.555	82.5074	210.41	112.17	195.992	135.348	155.737	134.952	98.1519	120.845	61.3355	122.327	60.0903	116.015	62.8787	116.504	70.6873	77.2741	109.324	26.0551	98.413	-8.12765	77.2759	-15.4826	99.9003	27.0838	119.207	55.3977	109.183	61.8995	112.509	59.2273	126.042	51.1942	148.672						5.4
0.054	0.1709	0.08342		52.864	137.738	60.3657	195.924	75.7161	239.725	106.212	255.6	145.848	228.003	168.266	168.325	156.18	97.1102	135.239	56.0002	135.505	52.7361	131.908	55.4556	136.121	62.5779	95.7633	128.872	21.2597	121.612	-23.5904	88.1447	-33.835	115.145	24.6116	147.703	67.0066	132.961	76.9568	135.66	73.3575	154.158	58.9019	184.945						5.5
0.055	0.17077	0.08323		58.0067	170.43	69.9269	242.364	93.1065	295.374	138.718	308.087	189.179	258.966	204.774	175.185	175.657	93.2504	145.623	48.3151	146.24	43.6828	143.395	46.431	150.97	48.6553	121.352	145.963	14.797	149.737	-42.6962	96.102	-58.6116	128.96	18.936	183.242	84.1058	159.429	97.3755	162.209	90.5944	185.528	70.5091	228.109						5.6
0.056	0.17115	0.0834		64.5952	211.531	81.9206	300.017	117.884	363.181	182.922	367.177	242.165	286.025	242.318	175.79	195.16	85.5858	154.415	39.639	150.197	32.754	149.557	35.0614	163.494	35.6596	136.355	156.821	1.51463	185.399	-68.0569	97.5082	-89.3664	141.131	8.82242	230.7	104.207	188.516	124.201	186.129	109.663	225.953	80.2741	284.723						5.7
0.057	0.17013	0.083		73.1707	262.692	98.0304	371.801	152.426	444.812	245.208	430.212	305.789	305.6	280.088	169.584	209.88	76.8104	159.18	30.9214	154.697	24.6129	156.242	39.295	157.667	24.2989	183.722	189.187	-20.9515	223.211	-93.3137	99.5347	-118.364	145.235	1.80933	281.67	131.702	230.072	146.8	220.376	151.35	273.225	112.874	359.458						5.8
0.058	0.17038	0.08305		84.2189	327.232	119.471	460.404	200.192	544.083	325.714	494.966	372.025	312.809	312.601	158.796	223.739	66.0192	163.297	22.834	154.639	19.5702	161.141	23.4576	163.842	4.85848	219.779	194.001	-45.3428	270.777	-114.535	88.7968	-158.431	140.733	-33.8981	352.805	167.708	257.02	187.956	237.285	176.23	318.426	115.583	433.293						5.9
0.059	0.17064	0.08323		99.451	407.737	148.479	573.975	270.544	657.246	428.685	551.693	443.832	312.25	341.141	142.727	233.658	57.0265	164.436	17.6152	155.467	11.789	163.072	11.9366	167.276	4.84177	277.212	194.894	-112.033	357.317	-133.246	77.9903	-184.794	126.987	-57.9322	413.423	225.899	306.942	251.496	283.008	248.407	353.392	189.337	521.308						6
0.06	0.17	0.08288		119.689	515.558	191.159	709.402	368.819	784.898	549.036	592.162	506.91	292.464	365.144	125.34	239.91	47.3167	163.712	12.629	160.06	7.18134	165.607	7.65483	159.466	1.66834	298.939	231.858	-206.985	352.484	-150.806	65.5289	-213.031	116.032	-90.9492	534.677	262.382	357.787	280.312	320.461	338.018	448.292	235.437	723.075						6.1
0.061	0.17026	0.08312		146.129	644.324	252.18	874.957	501.736	920.351	680.779	608.871	560.754	268.379	388.113	112.826	244.716	37.7505	163.102	7.32005	161.621	9.24046	165.883	9.38326	147.379	1.5629	265.149	248.819	-217.935	391.827	-163.528	45.3083	-237.778	97.1827	-210.826	655.727	306.681	376.34	319.378	320.034	363.683	531.923	178.096	870.3						6.2
0.062	0.17013	0.08309						677.665	1054.31									164.664	3.18361	161.698	12.7183					381.85	212.229	-259.849	445.534	-166.344	32.0844					372.826	377.269	379.869	304.665	--	--	185.615	952.813						6.3
0.063	0.16949	0.08268																167.864	0.94585	161.702	10.8694									-166.342	27.4147											277.263	1029.35						6.4
0.064	0.16962	0.08295																171.93	0.75477	160.151	10.8806																					429.801	1123.15						6.5
0.065	0.16897	0.08271																																															6.6
0.066	0.16897	0.08268																																															6.7
0.067	0.16885	0.08295																																															6.8
0.068	0.16782	0.08254																																															6.9
0.069	0.16769	0.08267																																															7
0.07	0.16718	0.08264																																															7.1
0.071	0.16679	0.08238																																															7.2
0.072	0.16692	0.08269																																															7.3
0.073	0.16603	0.08251																																															7.4
0.074	0.16577	0.08255																																															7.5
0.075	0.16564	0.08267																																															7.6
0.076	0.16449	0.08223																																															7.7
0.077	0.16436	0.08241																																															7.8
0.078	0.16385	0.08245																																															7.9
0.079	0.16321	0.08226																																															8
0.08	0.16308	0.08254																																															8.1
0.081	0.16179	0.08218																																															8.2
0.082	0.16141	0.08215																																															8.3
0.083	0.16128	0.08244																																															8.4
0.084	0.16026	0.08213																																															8.5
0.085	0.15987	0.08221																																															8.6
0.086	0.15923	0.08235																																															8.7
0.087	0.15859	0.08209																																															8.8
0.088	0.15846	0.08237																																															8.9
0.089	0.15705	0.082																																															9
0.09	0.15679	0.0821																																															9.1
0.091	0.15641	0.08237																																															9.2
0.092	0.15538	0.082																																															9.3
0.093	0.15513	0.08217																																															9.4
0.094	0.15436	0.08227																																															9.5
0.095	0.15346	0.08197																																															9.6
0.096	0.15346	0.08222																																															9.7
0.097	0.15218	0.08197																																															9.8
0.098	0.15231	0.08231																																															9.9
0.099	0.15244	0.0825																																															10
0.1	0.15115	0.08214																																															10.1
0.101	0.15051	0.08213																																															10.2
0.102	0.14962	0.08219																																															10.3
0.103	0.14885	0.08196																																															10.4
0.104	0.14872	0.08228																																															10.5
0.105	0.14769	0.08199																																															10.6
0.106	0.14731	0.08203																																															10.7
0.107	0.14692	0.08232																																															10.8
0.108	0.14564	0.08177																																															10.9
0.109	0.14538	0.08205																																															11
0.11	0.145	0.08218																																															11.1
0.111	0.14423	0.08191																																															11.2
0.112	0.14436	0.08209																																															11.3
0.113	0.14333	0.08199																																															11.4
0.114	0.14282	0.08185																																															11.5
0.115	0.14256	0.08213																																															11.6
0.116	0.14167	0.08178																																															11.7
0.117	0.14154	0.08197																																															11.8
0.118	0.14103	0.08203																																															11.9
0.119	0.14051	0.08174																																															12
0.12	0.14026	0.08208																																															12.1
0.121	0.13936	0.08164																																															12.2
0.122	0.1391	0.08176																																															12.3
0.123	0.13872	0.08205																																															12.4
0.124	0.13795	0.08177																																															12.5
0.125	0.13795	0.08194																																															12.6
0.126	0.13756	0.08199																																															12.7
0.127	0.13705	0.08169																																															12.8
0.128	0.13705	0.08196																																															12.9
0.129	0.13628	0.08173																																															13
0.13	0.13603	0.08179																																															13.1
0.131	0.1359	0.08203																																															13.2
0.132	0.13513	0.08169																																															13.3
0.133	0.13513	0.0819																																															13.4
0.134	0.13449	0.08191																																															13.5
0.135	0.1341	0.08173																																															13.6
0.136	0.1341	0.08205																																															13.7
0.137	0.13372	0.08196																																															13.8
0.138	0.13359	0.08188																																															13.9
0.139	0.13346	0.08215																																															14
0.14	0.13244	0.08185																																															14.1
0.141	0.13269	0.08212																																															14.2
0.142	0.13231	0.08217																																															14.3
0.143	0.13192	0.08214																																															14.4
0.144	0.13231	0.08244																																															14.5
0.145	0.13167	0.08226																																															14.6
0.146	0.13154	0.08226																																															14.7
0.147	0.13154	0.08269																																															14.8
0.148	0.1309	0.0824																																															14.9
0.149	0.13115	0.08274																																															15
0.15	0.1309	0.08292																																															15.1
0.151	0.13051	0.08294																																															15.2
0.152	0.1309	0.08323																																															15.3
0.153	0.13013	0.08299																																															15.4
0.154	0.13013	0.08327																																															15.5
0.155	0.13038	0.08373																																															15.6
0.156	0.13	0.08345																																															15.7
0.157	0.13026	0.08378																																															15.8
0.158	0.13	0.08401																																															15.9
0.159	0.12974	0.08397																																															16
0.16	0.13013	0.08437																																															16.1
0.161	0.12949	0.08437																																															16.2
0.162	0.12987	0.08462																																															16.3
0.163	0.13026	0.08504																																															16.4
0.164	0.12987	0.08486																																															16.5
0.165	0.13013	0.08522																																															16.6
0.166	0.13	0.08541																																															16.7
0.167	0.12987	0.08542																																															16.8
0.168	0.13077	0.08588																																															16.9
0.169	0.13026	0.08585																																															17
0.17	0.13064	0.08609																																															17.1
0.171	0.13115	0.08658																																															17.2
0.172	0.13051	0.08622																																															17.3
0.173	0.13128	0.08668																																															17.4
0.174	0.13154	0.08695																																															17.5
0.175	0.13179	0.08695																																															17.6
0.176	0.13256	0.08737																																															17.7
0.177	0.13244	0.08733																																															17.8
0.178	0.13282	0.08746																																															17.9
0.179	0.13333	0.08791																																															18
0.18	0.13346	0.08774																																															18.1
0.181	0.13423	0.08808																																															18.2
0.182	0.13474	0.0884																																															18.3
0.183	0.135	0.08826																																															18.4
0.184	0.1359	0.08872																																															18.5
0.185	0.13603	0.08856																																															18.6
0.186	0.13654	0.08878																																															18.7
0.187	0.13744	0.08926																																															18.8
0.188	0.13769	0.08905																																															18.9
0.189	0.13872	0.08933																																															19
0.19	0.13936	0.08963																																															19.1
0.191	0.13962	0.08949																																															19.2
0.192	0.14077	0.09																																															19.3
0.193	0.14115	0.08979																																															19.4
0.194	0.14205	0.09004																																															19.5
0.195	0.14333	0.09049																																															19.6
0.196	0.14359	0.09026																																															19.7
0.197	0.14474	0.09047																																															19.8
0.198	0.14551	0.09079																																															19.9
0.199	0.14615	0.09069																																															20
0.2	0.14782	0.09129																																															20.1
0.201	0.14987	0.09183																																															20.2
0.202	0.15013	0.09145																																															20.3
0.203	0.15103	0.09182																																															20.4
0.204	0.15103	0.09149																																															20.5
0.205	0.15231	0.09181																																															20.6
0.206	0.15321	0.09208																																															20.7
0.207	0.15397	0.09195																																															20.8
0.208	0.15538	0.09238																																															20.9
0.209	0.15577	0.09231																																															21
0.21	0.15692	0.09235																																															21.1
0.211	0.15821	0.09273																																															21.2
0.212	0.15859	0.09253																																															21.3
0.213	0.16013	0.09287																																															21.4
0.214	0.16115	0.09306																																															21.5
0.215	0.16231	0.09308																																															21.6
0.216	0.16385	0.09336																																															21.7
0.217	0.16423	0.09317																																															21.8
0.218	0.16577	0.09341																																															21.9
0.219	0.16731	0.09378																																															22
0.22	0.16808	0.09356																																															22.1
0.221	0.16987	0.09382																																															22.2
0.222	0.17115	0.0941																																															22.3
0.223	0.17205	0.09388																																															22.4
0.224	0.17436	0.09433																																															22.5
0.225	0.17538	0.09422																																															22.6
0.226	0.17744	0.09445																																															22.7
0.227	0.17949	0.09476																																															22.8
0.228	0.18103	0.09454																																															22.9
0.229	0.18321	0.09474																																															23
0.23	0.18513	0.09508																																															23.1
0.231	0.18718	0.09495																																															23.2
0.232	0.19	0.09531																																															23.3
0.233	0.19192	0.09519																																															23.4
0.234	0.19462	0.09535																																															23.5
0.235	0.19744	0.09582																																															23.6
0.236	0.19923	0.09546																																															23.7
0.237	0.20256	0.09577																																															23.8
0.238	0.20538	0.09605																																															23.9
0.239	0.20833	0.09595																																															24
0.24	0.21167	0.09631																																															24.1
0.241	0.21436	0.09633																																															24.2
0.242	0.21782	0.09633																																															24.3
0.243	0.22154	0.09678																																															24.4
0.244	0.22449	0.09659																																															24.5
0.245	0.22872	0.0969																																															24.6
0.246	0.23231	0.09715																																															24.7
0.247	0.2359	0.09709																																															24.8
0.248	0.24013	0.09759																																															24.9
0.249	0.24321	0.09744																																															25
0.25	0.24731	0.0976																																															25.1
0.251	0.25167	0.09804																																															25.2
0.252	0.25564	0.09803																																															25.3
0.253	0.26	0.09833																																															25.4
0.254	0.26397	0.09865																																															25.5
0.255	0.26756	0.09851																																															25.6
0.256	0.27205	0.09903																																															25.7
0.257	0.27551	0.09909																																															25.8
0.258	0.27962	0.09923																																															25.9
0.259	0.28372	0.09974																																															26
0.26	0.28679	0.09968																																															26.1
0.261	0.29077	0.09995																																															26.2
0.262	0.29423	0.10035																																															26.3
0.263	0.29718	0.10038																																															26.4
0.264	0.30077	0.10094																																															26.5
0.265	0.30333	0.10097																																															26.6
0.266	0.30641	0.10127																																															26.7
0.267	0.30936	0.10187																																															26.8
0.268	0.31103	0.10172																																															26.9
0.269	0.31385	0.10217																																															27
0.27	0.3159	0.10265																																															27.1
0.271	0.31769	0.10274																																															27.2
0.272	0.31987	0.10333																																															27.3
0.273	0.32077	0.10346																																															27.4
0.274	0.32218	0.10372																																															27.5
0.275	0.32308	0.10441																																															27.6
0.276	0.32321	0.10442																																															27.7
0.277	0.32397	0.10494																																															27.8
0.278	0.32372	0.1055																																															27.9
0.279	0.32333	0.10568																																															28
0.28	0.32321	0.10623																																															28.1
0.281	0.32128	0.10638																																															28.2
0.282	0.32026	0.10683																																															28.3
0.283	0.31859	0.10756																																															28.4
0.284	0.3159	0.1076																																															28.5
0.285	0.31372	0.10821																																															28.6
0.286	0.31064	0.10882																																															28.7
0.287	0.30667	0.10896																																															28.8
0.288	0.30346	0.10969																																															28.9
0.289	0.29872	0.10999																																															29
0.29	0.29436	0.11047																																															29.1
0.291	0.28962	0.11131																																															29.2
0.292	0.28359	0.1114																																															29.3
0.293	0.27808	0.11206																																															29.4
0.294	0.27192	0.11274																																															29.5
0.295	0.26538	0.11306																																															29.6
0.296	0.25936	0.11379																																															29.7
0.297	0.25218	0.11424																																															29.8
0.298	0.24551	0.11474																																															29.9
0.299	0.23923	0.11567																																															30
0.3	0.23192	0.11577																																															30.1
0.301	0.22577	0.11659																																															30.2
0.302	0.21923	0.11738																																															30.3
0.303	0.21359	0.11804																																															30.4
0.304	0.20821	0.11871																																															30.5
0.305	0.20179	0.11922																																															30.6
0.306	0.19641	0.11972																																															30.7
0.307	0.19167	0.12069																																															30.8
0.308	0.18641	0.12099																																															30.9
0.309	0.18192	0.12182																																															31
0.31	0.17769	0.12271																																															31.1
0.311	0.17359	0.12315																																															31.2
0.312	0.17013	0.12406																																															31.3
0.313	0.16628	0.12459																																															31.4
0.314	0.16321	0.12537																																															31.5
0.315	0.16077	0.1264																																															31.6
0.316	0.15744	0.12686																																															31.7
0.317	0.15513	0.12778																																															31.8
0.318	0.15295	0.12872																																															31.9
0.319	0.15038	0.12923																																															32
0.32	0.14897	0.13026																																															32.1
0.321	0.14654	0.1309																																															32.2
0.322	0.14513	0.13179																																															32.3
0.323	0.1441	0.13295																																															32.4
0.324	0.14244	0.13333																																															32.5
0.325	0.14154	0.13436																																															32.6
0.326	0.14038	0.13538																																															32.7
0.327	0.13923	0.13603																																															32.8
0.328	0.13885	0.13718																																															32.9
0.329	0.13782	0.13795																																															33
0.33	0.13731	0.13885																																															33.1
0.331	0.13692	0.14																																															33.2
0.332	0.13564	0.14064																																															33.3
0.333	0.13564	0.14167																																															33.4
0.334	0.13526	0.14282																																															33.5
0.335	0.13487	0.14359																																															33.6
0.336	0.13487	0.14474																																															33.7
0.337	0.13423	0.14551																																															33.8
0.338	0.1341	0.14654																																															33.9
0.339	0.13423	0.14795																																															34
0.34	0.13372	0.14846																																															34.1
0.341	0.13397	0.14974																																															34.2
0.342	0.1341	0.15103																																															34.3
0.343	0.13385	0.15179																																															34.4
0.344	0.13423	0.15295																																															34.5
0.345	0.13372	0.15385																																															34.6
0.346	0.13423	0.155																																															34.7
0.347	0.13462	0.15641																																															34.8
0.348	0.13436	0.15718																																															34.9
0.349	0.13487	0.15833																																															35
0.35	0.13513	0.15962																																															35.1
0.351	0.13487	0.16038																																															35.2
0.352	0.13577	0.16179																																															35.3
0.353	0.13538	0.16282																																															35.4
0.354	0.13603	0.16397																																															35.5
0.355	0.13679	0.16538																																															35.6
0.356	0.13667	0.16628																																															35.7
0.357	0.13718	0.16756																																															35.8
0.358	0.13744	0.16897																																															35.9
0.359	0.13782	0.16987																																															36
0.36	0.13859	0.17141																																															36.1
0.361	0.13872	0.17231																																															36.2
0.362	0.13923	0.17359																																															36.3
0.363	0.13987	0.17513																																															36.4
0.364	0.13962	0.1759																																															36.5
0.365	0.14051	0.17731																																															36.6
0.366	0.14077	0.17872																																															36.7
0.367	0.14128	0.17974																																															36.8
0.368	0.14218	0.18128																																															36.9
0.369	0.14205	0.18244																																															37
0.37	0.14269	0.18359																																															37.1
0.371	0.14321	0.18526																																															37.2
0.372	0.14321	0.18615																																															37.3
0.373	0.14385	0.18769																																															37.4
0.374	0.14423	0.18897																																															37.5
0.375	0.14423	0.19026																																															37.6
0.376	0.14487	0.19179																																															37.7
0.377	0.14423	0.19295																																															37.8
0.378	0.14436	0.19436																																															37.9
0.379	0.14462	0.19603																																															38
0.38	0.1441	0.19705																																															38.1
0.381	0.1441	0.19859																																															38.2
0.382	0.14359	0.20013																																															38.3
0.383	0.14269	0.20128																																															38.4
0.384	0.14256	0.20295																																															38.5
0.385	0.14128	0.20423																																															38.6
0.386	0.14077	0.20551																																															38.7
0.387	0.14	0.20731																																															38.8
0.388	0.13833	0.20846																																															38.9
0.389	0.13731	0.20987																																															39
0.39	0.13577	0.21154																																															39.1
0.391	0.1341	0.21269																																															39.2
0.392	0.13308	0.21449																																															39.3
0.393	0.1309	0.21577																																															39.4
0.394	0.12936	0.21718																																															39.5
0.395	0.12765	0.21897																																															39.6
0.396	0.1249	0.22013																																															39.7
0.397	0.12337	0.22179																																															39.8
0.398	0.12124	0.22333																																															39.9
0.399	0.11905	0.22474																																															40
0.4	0.1175	0.22641																																															40.1
0.401	0.11471	0.22782																																															40.2
0.402	0.11268	0.22923																																															40.3
0.403	0.11099	0.23115																																															40.4
0.404	0.10827	0.23231																																															40.5
0.405	0.10686	0.2341																																															40.6
0.406	0.10514	0.23577																																															40.7
0.407	0.10274	0.23718																																															40.8
0.408	0.10109	0.23885																																															40.9
0.409	0.09873	0.24026																																															41
0.41	0.09696	0.24192																																															41.1
0.411	0.09545	0.24372																																															41.2
0.412	0.09317	0.24513																																															41.3
0.413	0.09192	0.24679																																															41.4
0.414	0.09024	0.24859																																															41.5
0.415	0.08819	0.24987																																															41.6
0.416	0.08715	0.25192																																															41.7
0.417	0.08526	0.25333																																															41.8
0.418	0.08404	0.255																																															41.9
0.419	0.08292	0.25692																																															42
0.42	0.08117	0.25833																																															42.1
0.421	0.08006	0.26013																																															42.2
0.422	0.07881	0.26205																																															42.3
0.423	0.07751	0.26346																																															42.4
0.424	0.07676	0.26538																																															42.5
0.425	0.07518	0.26705																																															42.6
0.426	0.07427	0.26872																																															42.7
0.427	0.07371	0.27077																																															42.8
0.428	0.07213	0.27218																																															42.9
0.429	0.07146	0.2741																																															43
0.43	0.07069	0.27603																																															43.1
0.431	0.06965	0.27769																																															43.2
0.432	0.06913	0.27974																																															43.3
0.433	0.06794	0.28141																																															43.4
0.434	0.06701	0.28321																																															43.5
0.435	0.06668	0.28538																																															43.6
0.436	0.06556	0.28692																																															43.7
0.437	0.06509	0.28897																																															43.8
0.438	0.0644	0.29103																																															43.9
0.439	0.06345	0.29282																																															44
0.44	0.06327	0.29487																																															44.1
0.441	0.06217	0.29679																																															44.2
0.442	0.06162	0.29872																																															44.3
0.443	0.06132	0.30103																																															44.4
0.444	0.0605	0.30282																																															44.5
0.445	0.06012	0.30487																																															44.6
0.446	0.05962	0.30718																																															44.7
0.447	0.05883	0.30897																																															44.8
0.448	0.05864	0.31141																																															44.9
0.449	0.05776	0.31333																																															45
0.45	0.0575	0.31564																																															45.1
0.451	0.05732	0.31795																																															45.2
0.452	0.05646	0.32																																															45.3
0.453	0.05609	0.32231																																															45.4
0.454	0.05585	0.32462																																															45.5
0.455	0.05519	0.32679																																															45.6
0.456	0.05517	0.32936																																															45.7
0.457	0.0546	0.33167																																															45.8
0.458	0.05427	0.33397																																															45.9
0.459	0.05414	0.33679																																															46
0.46	0.05324	0.33885																																															46.1
0.461	0.05314	0.34154																																															46.2
0.462	0.05304	0.34423																																															46.3
0.463	0.05241	0.34667																																															46.4
0.464	0.05249	0.34962																																															46.5
0.465	0.05197	0.35205																																															46.6
0.466	0.05142	0.35474																																															46.7
0.467	0.0516	0.35782																																															46.8
0.468	0.05087	0.36026																																															46.9
0.469	0.05088	0.36333																																															47
0.47	0.05074	0.36641																																															47.1
0.471	0.05024	0.3691																																															47.2
0.472	0.05044	0.37231																																															47.3
0.473	0.04965	0.37513																																															47.4
0.474	0.0495	0.37821																																															47.5
0.475	0.04973	0.38179																																															47.6
0.476	0.04913	0.38462																																															47.7
0.477	0.04903	0.38808																																															47.8
0.478	0.04895	0.39154																																															47.9
0.479	0.04841	0.39462																																															48
0.48	0.04873	0.39846																																															48.1
0.481	0.04818	0.40192																																															48.2
0.482	0.04801	0.40551																																															48.3
0.483	0.04832	0.40949																																															48.4
0.484	0.04779	0.41295																																															48.5
0.485	0.04769	0.41679																																															48.6
0.486	0.04774	0.4209																																															48.7
0.487	0.04728	0.42462																																															48.8
0.488	0.04763	0.42897																																															48.9
0.489	0.04726	0.43295																																															49
0.49	0.04706	0.43718																																															49.1
0.491	0.04732	0.44167																																															49.2
0.492	0.04672	0.44577																																															49.3
0.493	0.04688	0.45038																																															49.4
0.494	0.04699	0.455																																															49.5
0.495	0.04671	0.45962																																															49.6
0.496	0.04695	0.46462																																															49.7
0.497	0.04659	0.46936																																															49.8
0.498	0.04644	0.47423																																															49.9
0.499	0.04694	0.47974																																															50
0.5	0.04646	0.48462																																															50.1
0.501	0.04651	0.49																																															50.2
0.502	0.04679	0.49564																																															50.3
0.503	0.04654	0.50103																																															50.4
0.504	0.04688	0.50705																																															50.5
0.505	0.04658	0.51256																																															50.6
0.506	0.04663	0.51859																																															50.7
0.507	0.04706	0.52487																																															50.8
0.508	0.04717	0.53115																																															50.9
0.509	0.04703	0.53744																																															51
0.51	0.04728	0.5441																																															51.1
0.511	0.047	0.55038																																															51.2
0.512	0.04753	0.55744																																															51.3
0.513	0.04732	0.56423																																															51.4
0.514	0.04747	0.57128																																															51.5
0.515	0.04801	0.57872																																															51.6
0.516	0.04769	0.5859																																															51.7
0.517	0.04785	0.59346																																															51.8
0.518	0.04827	0.60128																																															51.9
0.519	0.04831	0.60897																																															52
0.52	0.04874	0.61731																																															52.1
0.521	0.04865	0.62526																																															52.2
0.522	0.04887	0.63359																																															52.3
0.523	0.0494	0.64244																																															52.4
0.524	0.0491	0.65064																																															52.5
0.525	0.04953	0.65974																																															52.6
0.526	0.04988	0.66885																																															52.7
0.527	0.04995	0.67795																																															52.8
0.528	0.0505	0.68769																																															52.9
0.529	0.05041	0.69705																																															53
0.53	0.0506	0.70679																																															53.1
0.531	0.05133	0.71718																																															53.2
0.532	0.05108	0.72692																																															53.3
0.533	0.05145	0.73744																																															53.4
0.534	0.05179	0.74821																																															53.5
0.535	0.05178	0.75872																																															53.6
0.536	0.05232	0.77																																															53.7
0.537	0.05217	0.78077																																															53.8
0.538	0.05232	0.79205																																															53.9
0.539	0.05291	0.80385																																															54
0.54	0.05268	0.81526																																															54.1
0.541	0.05297	0.82731																																															54.2
0.542	0.05323	0.83936																																															54.3
0.543	0.05303	0.85128																																															54.4
0.544	0.05359	0.86397																																															54.5
0.545	0.05332	0.87628																																															54.6
0.546	0.05342	0.88897																																															54.7
0.547	0.05388	0.90231																																															54.8
0.548	0.05346	0.915																																															54.9
0.549	0.05368	0.92833																																															55
0.55	0.05403	0.94192																																															55.1
0.551	0.05365	0.95526																																															55.2
0.552	0.05399	0.96936																																															55.3
0.553	0.05388	0.98295																																															55.4
0.554	0.05383	0.99692																																															55.5
0.555	0.05422	1.01141																																															55.6
0.556	0.05371	1.02513																																															55.7
0.557	0.05392	1.03962																																															55.8
0.558	0.05412	1.05423																																															55.9
0.559	0.05404	1.06859																																															56
0.56	0.05435	1.08346																																															56.1
0.561	0.05408	1.09808																																															56.2
0.562	0.05403	1.11282																																															56.3
0.563	0.05435	1.12795																																															56.4
0.564	0.05412	1.14244																																															56.5
0.565	0.05428	1.15769																																															56.6
0.566	0.0544	1.17282																																															56.7
0.567	0.05417	1.18756																																															56.8
0.568	0.05467	1.20269																																															56.9
0.569	0.05417	1.21744																																															57
0.57	0.05441	1.23231																																															57.1
0.571	0.05481	1.24756																																															57.2
0.572	0.05456	1.26192																																															57.3
0.573	0.05471	1.27679																																															57.4
0.574	0.05491	1.29103																																															57.5
0.575	0.05465	1.30513																																															57.6
0.576	0.05515	1.32051																																															57.7
0.577	0.05494	1.33462																																															57.8
0.578	0.05518	1.34872																																															57.9
0.579	0.05558	1.36282																																															58
0.58	0.05513	1.37564																																															58.1
0.581	0.05547	1.38974																																															58.2
0.582	0.05569	1.40256																																															58.3
0.583	0.05562	1.41538																																															58.4
0.584	0.05601	1.42949																																															58.5
0.585	0.05588	1.44103																																															58.6
0.586	0.056	1.45385																																															58.7
0.587	0.0565	1.46538																																															58.8
0.588	0.0561	1.47692																																															58.9
0.589	0.0565	1.48846																																															59
0.59	0.05674	1.5																																															59.1
0.591	0.0566	1.51026																																															59.2
0.592	0.05713	1.52051																																															59.3
0.593	0.05696	1.53077																																															59.4
0.594	0.05703	1.53974																																															59.5
0.595	0.05755	1.55																																															59.6
0.596	0.05723	1.55897																																															59.7
0.597	0.05768	1.56795																																															59.8
0.598	0.05786	1.57564																																															59.9
0.599	0.05791	1.58333																																															60
0.6	0.05822	1.59103																																															60.1
0.601	0.05805	1.59872																																															60.2
0.602	0.05826	1.60513																																															60.3
0.603	0.05892	1.61154																																															60.4
0.604	0.05862	1.61795																																															60.5
0.605	0.0589	1.62308																																															60.6
0.606	0.05913	1.62949																																															60.7
0.607	0.05894	1.63462																																															60.8
0.608	0.05962	1.63974																																															60.9
0.609	0.05937	1.64359																																															61
0.61	0.06009	1.64872																																															61.1
0.611	0.06047	1.65256																																															61.2
0.612	0.06001	1.65513																																															61.3
0.613	0.06035	1.65897																																															61.4
0.614	0.0606	1.66282																																															61.5
0.615	0.06055	1.66538																																															61.6
0.616	0.06108	1.66795																																															61.7
0.617	0.061	1.67051																																															61.8
0.618	0.06113	1.67308																																															61.9
0.619	0.06172	1.67564																																															62
0.62	0.06124	1.67692																																															62.1
0.621	0.06191	1.67949																																															62.2
0.622	0.06214	1.68077																																															62.3
0.623	0.06197	1.68205																																															62.4
0.624	0.06259	1.68333																																															62.5
0.625	0.06251	1.68462																																															62.6
0.626	0.0626	1.6859																																															62.7
0.627	0.06317	1.68718																																															62.8
0.628	0.06297	1.68718																																															62.9
0.629	0.06341	1.68846																																															63
0.63	0.06377	1.68974																																															63.1
0.631	0.06354	1.69103																																															63.2
0.632	0.06428	1.69103																																															63.3
0.633	0.064	1.69231																																															63.4
0.634	0.06418	1.69231																																															63.5
0.635	0.06488	1.69359																																															63.6
0.636	0.06481	1.69487																																															63.7
0.637	0.06506	1.69615																																															63.8
0.638	0.0654	1.69744																																															63.9
0.639	0.06523	1.69744																																															64
0.64	0.06597	1.7																																															64.1
0.641	0.06581	1.70128																																															64.2
0.642	0.06609	1.70256																																															64.3
0.643	0.06672	1.70513																																															64.4
0.644	0.0666	1.70641																																															64.5
0.645	0.06677	1.70897																																															64.6
0.646	0.06718	1.71154																																															64.7
0.647	0.06726	1.7141																																															64.8
0.648	0.06788	1.71795																																															64.9
0.649	0.06786	1.72051																																															65
0.65	0.06815	1.72436																																															65.1
0.651	0.06888	1.72821																																															65.2
0.652	0.06841	1.73333																																															65.3
0.653	0.06915	1.73846																																															65.4
0.654	0.06951	1.74359																																															65.5
0.655	0.06949	1.75																																															65.6
0.656	0.07027	1.75641																																															65.7
0.657	0.07014	1.76282																																															65.8
0.658	0.07038	1.77179																																															65.9
0.659	0.07119	1.78077																																															66
0.66	0.07108	1.78974																																															66.1
0.661	0.07165	1.8																																															66.2
0.662	0.07213	1.81154																																															66.3
0.663	0.07221	1.82436																																															66.4
0.664	0.0729	1.83718																																															66.5
0.665	0.07269	1.85256																																															66.6
0.666	0.07326	1.86795																																															66.7
0.667	0.07406	1.8859																																															66.8
0.668	0.07385	1.90256																																															66.9
0.669	0.07444	1.92179																																															67
0.67	0.07494	1.94231																																															67.1
0.671	0.07485	1.96154																																															67.2
0.672	0.07576	1.98333																																															67.3
0.673	0.07585	2.00256																																															67.4
0.674	0.07631	2.02308																																															67.5
0.675	0.0769	2.04231																																															67.6
0.676	0.07673	2.05897																																															67.7
0.677	0.07735	2.07564																																															67.8
0.678	0.07779	2.09103																																															67.9
0.679	0.07788	2.10385																																															68
0.68	0.07865	2.11667																																															68.1
0.681	0.07878	2.12564																																															68.2
0.682	0.07905	2.13333																																															68.3
0.683	0.07982	2.13974																																															68.4
0.684	0.07955	2.14359																																															68.5
0.685	0.08053	2.14744																																															68.6
0.686	0.08095	2.14872																																															68.7
0.687	0.08118	2.14872																																															68.8
0.688	0.08201	2.14872																																															68.9
0.689	0.08205	2.14615																																															69
0.69	0.08238	2.14359																																															69.1
0.691	0.08322	2.13974																																															69.2
0.692	0.08331	2.13333																																															69.3
0.693	0.08413	2.12692																																															69.4
0.694	0.08462	2.11923																																															69.5
0.695	0.08471	2.10769																																															69.6
0.696	0.0856	2.09615																																															69.7
0.697	0.08564	2.07949																																															69.8
0.698	0.08627	2.06282																																															69.9
0.699	0.08723	2.04359																																															70
0.7	0.08721	2.01923																																															70.1
0.701	0.08805	1.99359																																															70.2
0.702	0.08865	1.96538																																															70.3
0.703	0.08874	1.93462																																															70.4
0.704	0.08988	1.90385																																															70.5
0.705	0.08997	1.87051																																															70.6
0.706	0.09046	1.83846																																															70.7
0.707	0.09145	1.80641																																															70.8
0.708	0.0914	1.77436																																															70.9
0.709	0.09222	1.74359																																															71
0.71	0.09297	1.71538																																															71.1
0.711	0.09324	1.68846																																															71.2
0.712	0.0944	1.6641																																															71.3
0.713	0.09522	1.64103																																															71.4
0.714	0.09565	1.61923																																															71.5
0.715	0.0966	1.6																																															71.6
0.716	0.09659	1.58077																																															71.7
0.717	0.09774	1.5641																																															71.8
0.718	0.09847	1.54744																																															71.9
0.719	0.0991	1.53333																																															72
0.72	0.10033	1.52051																																															72.1
0.721	0.10069	1.50769																																															72.2
0.722	0.1016	1.49615																																															72.3
0.723	0.10285	1.4859																																															72.4
0.724	0.10321	1.47436																																															72.5
0.725	0.10446	1.46538																																															72.6
0.726	0.10551	1.45769																																															72.7
0.727	0.10623	1.44872																																															72.8
0.728	0.10768	1.44103																																															72.9
0.729	0.10806	1.43333																																															73
0.73	0.10945	1.42692																																															73.1
0.731	0.11086	1.42051																																															73.2
0.732	0.11154	1.4141																																															73.3
0.733	0.11297	1.40769																																															73.4
0.734	0.11409	1.40256																																															73.5
0.735	0.11506	1.39615																																															73.6
0.736	0.11674	1.39231																																															73.7
0.737	0.11756	1.38718																																															73.8
0.738	0.11923	1.38205																																															73.9
0.739	0.12085	1.37821																																															74
0.74	0.12168	1.37308																																															74.1
0.741	0.12323	1.36923																																															74.2
0.742	0.1246	1.36538																																															74.3
0.743	0.126	1.36154																																															74.4
0.744	0.12803	1.35769																																															74.5
0.745	0.1291	1.35385																																															74.6
0.746	0.13077	1.35128																																															74.7
0.747	0.13269	1.34744																																															74.8
0.748	0.13372	1.34359																																															74.9
0.749	0.13577	1.34103																																															75
0.75	0.13744	1.33846																																															75.1
0.751	0.13897	1.33462																																															75.2
0.752	0.14115	1.33333																																															75.3
0.753	0.14244	1.32949																																															75.4
0.754	0.14423	1.32692																																															75.5
0.755	0.14641	1.32564																																															75.6
0.756	0.14808	1.32308																																															75.7
0.757	0.15026	1.32051																																															75.8
0.758	0.15231	1.31795																																															75.9
0.759	0.1541	1.31667																																															76
0.76	0.15667	1.3141																																															76.1
0.761	0.15808	1.31282																																															76.2
0.762	0.16051	1.31026																																															76.3
0.763	0.16295	1.30897																																															76.4
0.764	0.16474	1.30769																																															76.5
0.765	0.16731	1.30641																																															76.6
0.766	0.16949	1.30385																																															76.7
0.767	0.17103	1.30256																																															76.8
0.768	0.17372	1.30128																																															76.9
0.769	0.17538	1.3																																															77
0.77	0.17769	1.29872																																															77.1
0.771	0.18026	1.29744																																															77.2
0.772	0.18192	1.29615																																															77.3
0.773	0.18436	1.29487																																															77.4
0.774	0.18641	1.29359																																															77.5
0.775	0.18846	1.29231																																															77.6
0.776	0.19115	1.29231																																															77.7
0.777	0.19269	1.29103																																															77.8
0.778	0.195	1.28974																																															77.9
0.779	0.19731	1.28846																																															78
0.78	0.19885	1.28718																																															78.1
0.781	0.20115	1.28718																																															78.2
0.782	0.20321	1.2859																																															78.3
0.783	0.20513	1.28462																																															78.4
0.784	0.20744	1.28462																																															78.5
0.785	0.20897	1.28205																																															78.6
0.786	0.2109	1.28179																																															78.7
0.787	0.21308	1.2809																																															78.8
0.788	0.21436	1.27936																																															78.9
0.789	0.21667	1.27885																																															79
0.79	0.21859	1.27782																																															79.1
0.791	0.22013	1.27641																																															79.2
0.792	0.22244	1.27577																																															79.3
0.793	0.22321	1.27385																																															79.4
0.794	0.22526	1.27295																																															79.5
0.795	0.22718	1.27192																																															79.6
0.796	0.22821	1.27																																															79.7
0.797	0.23	1.26897																																															79.8
0.798	0.23128	1.26744																																															79.9
0.799	0.23218	1.26538																																															80
0.8	0.23397	1.26436																																															80.1
0.801	0.23462	1.26192																																															80.2
0.802	0.23603	1.26038																																															80.3
0.803	0.23731	1.25872																																															80.4
0.804	0.23756	1.25641																																															80.5
0.805	0.23859	1.25449																																															80.6
0.806	0.23923	1.25205																																															80.7
0.807	0.23974	1.24949																																															80.8
0.808	0.24077	1.24756																																															80.9
0.809	0.24077	1.24436																																															81
0.81	0.24128	1.24179																																															81.1
0.811	0.24192	1.23923																																															81.2
0.812	0.24128	1.23526																																															81.3
0.813	0.24192	1.23244																																															81.4
0.814	0.24192	1.2291																																															81.5
0.815	0.24205	1.22564																																															81.6
0.816	0.24256	1.22256																																															81.7
0.817	0.24179	1.21808																																															81.8
0.818	0.24154	1.21397																																															81.9
0.819	0.24154	1.21013																																															82
0.82	0.24064	1.20526																																															82.1
0.821	0.24064	1.20115																																															82.2
0.822	0.24013	1.19667																																															82.3
0.823	0.23949	1.19154																																															82.4
0.824	0.23936	1.18705																																															82.5
0.825	0.23808	1.18128																																															82.6
0.826	0.23782	1.17654																																															82.7
0.827	0.23769	1.17154																																															82.8
0.828	0.23641	1.16551																																															82.9
0.829	0.23603	1.16051																																															83
0.83	0.23526	1.15474																																															83.1
0.831	0.23436	1.14859																																															83.2
0.832	0.23397	1.14321																																															83.3
0.833	0.23269	1.13667																																															83.4
0.834	0.23244	1.13103																																															83.5
0.835	0.23192	1.12538																																															83.6
0.836	0.23038	1.11859																																															83.7
0.837	0.22987	1.11269																																															83.8
0.838	0.22897	1.10615																																															83.9
0.839	0.22808	1.09974																																															84
0.84	0.22782	1.09385																																															84.1
0.841	0.22641	1.08705																																															84.2
0.842	0.22564	1.08077																																															84.3
0.843	0.22513	1.07449																																															84.4
0.844	0.22359	1.06718																																															84.5
0.845	0.22333	1.06103																																															84.6
0.846	0.22244	1.05436																																															84.7
0.847	0.22141	1.04756																																															84.8
0.848	0.22115	1.04115																																															84.9
0.849	0.21987	1.03397																																															85
0.85	0.2191	1.02731																																															85.1
0.851	0.21859	1.02077																																															85.2
0.852	0.21731	1.01359																																															85.3
0.853	0.21718	1.00718																																															85.4
0.854	0.21641	1.00038																																															85.5
0.855	0.21538	0.99333																																															85.6
0.856	0.21513	0.98692																																															85.7
0.857	0.21385	0.97949																																															85.8
0.858	0.21346	0.97295																																															85.9
0.859	0.21308	0.96654																																															86
0.86	0.21205	0.95923																																															86.1
0.861	0.21179	0.95295																																															86.2
0.862	0.21128	0.94615																																															86.3
0.863	0.21026	0.9391																																															86.4
0.864	0.21013	0.93295																																															86.5
0.865	0.2091	0.92603																																															86.6
0.866	0.20897	0.91974																																															86.7
0.867	0.20885	0.91359																																															86.8
0.868	0.20808	0.90667																																															86.9
0.869	0.20795	0.90038																																															87
0.87	0.20744	0.89397																																															87.1
0.871	0.20679	0.88756																																															87.2
0.872	0.20705	0.88115																																															87.3
0.873	0.20615	0.87346																																															87.4
0.874	0.2059	0.86872																																															87.5
0.875	0.2059	0.86321																																															87.6
0.876	0.205	0.85667																																															87.7
0.877	0.20526	0.85141																																															87.8
0.878	0.20487	0.84551																																															87.9
0.879	0.20449	0.83949																																															88
0.88	0.20462	0.83449																																															88.1
0.881	0.2041	0.82833																																															88.2
0.882	0.20385	0.82282																																															88.3
0.883	0.2041	0.81769																																															88.4
0.884	0.20359	0.81179																																															88.5
0.885	0.20359	0.80679																																															88.6
0.886	0.20346	0.80167																																															88.7
0.887	0.20308	0.79603																																															88.8
0.888	0.20359	0.79141																																															88.9
0.889	0.20295	0.78564																																															89
0.89	0.20295	0.78103																																															89.1
0.891	0.20333	0.77654																																															89.2
0.892	0.20295	0.77128																																															89.3
0.893	0.20308	0.76679																																															89.4
0.894	0.20308	0.76231																																															89.5
0.895	0.20269	0.75731																																															89.6
0.896	0.20321	0.75333																																															89.7
0.897	0.20282	0.74833																																															89.8
0.898	0.20295	0.74423																																															89.9
0.899	0.20321	0.74013																																															90
0.9	0.20295	0.73551																																															90.1
0.901	0.20321	0.73167																																															90.2
0.902	0.20321	0.72756																																															90.3
0.903	0.20321	0.72359																																															90.4
0.904	0.20372	0.72013																																															90.5
0.905	0.20346	0.7159																																															90.6
0.906	0.20346	0.71218																																															90.7
0.907	0.2041	0.70885																																															90.8
0.908	0.20346	0.70462																																															90.9
0.909	0.20385	0.70141																																															91
0.91	0.20397	0.69795																																															91.1
0.911	0.20397	0.69449																																															91.2
0.912	0.20436	0.69154																																															91.3
0.913	0.2041	0.68782																																															91.4
0.914	0.20423	0.68474																																															91.5
0.915	0.20474	0.68192																																															91.6
0.916	0.20423	0.67846																																															91.7
0.917	0.205	0.67615																																															91.8
0.918	0.20538	0.67333																																															91.9
0.919	0.20513	0.67026																																															92
0.92	0.20526	0.66769																																															92.1
0.921	0.205	0.66449																																															92.2
0.922	0.20513	0.66192																																															92.3
0.923	0.20564	0.65974																																															92.4
0.924	0.20526	0.65679																																															92.5
0.925	0.20564	0.65462																																															92.6
0.926	0.20564	0.65244																																															92.7
0.927	0.20538	0.64974																																															92.8
0.928	0.20603	0.64795																																															92.9
0.929	0.20564	0.64538																																															93
0.93	0.20577	0.64346																																															93.1
0.931	0.20615	0.64167																																															93.2
0.932	0.2059	0.63923																																															93.3
0.933	0.20615	0.63756																																															93.4
0.934	0.20615	0.63577																																															93.5
0.935	0.20603	0.63372																																															93.6
0.936	0.20641	0.63244																																															93.7
0.937	0.20615	0.63051																																															93.8
0.938	0.20615	0.62897																																															93.9
0.939	0.20641	0.62782																																															94
0.94	0.20577	0.62577																																															94.1
0.941	0.20628	0.62487																																															94.2
0.942	0.20641	0.62346																																															94.3
0.943	0.20628	0.62218																																															94.4
0.944	0.20654	0.62141																																															94.5
0.945	0.20628	0.61987																																															94.6
0.946	0.20603	0.61885																																															94.7
0.947	0.20628	0.61821																																															94.8
0.948	0.20603	0.61679																																															94.9
0.949	0.20615	0.61628																																															95
0.95	0.20628	0.61564																																															95.1
0.951	0.20603	0.61462																																															95.2
0.952	0.20628	0.61449																																															95.3
0.953	0.20577	0.61321																																															95.4
0.954	0.20577	0.61269																																															95.5
0.955	0.20615	0.61269																																															95.6
0.956	0.20564	0.61192																																															95.7
0.957	0.2059	0.61179																																															95.8
0.958	0.20603	0.61167																																															95.9
0.959	0.20538	0.6109																																															96
0.96	0.2059	0.61128																																															96.1
0.961	0.20538	0.61077																																															96.2
0.962	0.20551	0.61077																																															96.3
0.963	0.20577	0.61103																																															96.4
0.964	0.20513	0.61064																																															96.5
0.965	0.20526	0.6109																																															96.6
0.966	0.20526	0.61103																																															96.7
0.967	0.20487	0.6109																																															96.8
0.968	0.20526	0.61154																																															96.9
0.969	0.20487	0.61167																																															97
0.97	0.20487	0.61192																																															97.1
0.971	0.20513	0.61269																																															97.2
0.972	0.20436	0.61256																																															97.3
0.973	0.20462	0.61321																																															97.4
0.974	0.20462	0.61372																																															97.5
0.975	0.20436	0.61397																																															97.6
0.976	0.20462	0.61513																																															97.7
0.977	0.2041	0.61513																																															97.8
0.978	0.2041	0.61577																																															97.9
0.979	0.20436	0.61667																																															98
0.98	0.20372	0.61692																																															98.1
0.981	0.20385	0.61795																																															98.2
0.982	0.20397	0.61872																																															98.3
0.983	0.20359	0.61936																																															98.4
0.984	0.20372	0.62038																																															98.5
0.985	0.20321	0.62064																																															98.6
0.986	0.20333	0.62154																																															98.7
0.987	0.20346	0.62269																																															98.8
0.988	0.20295	0.62321																																															98.9
0.989	0.20321	0.62423																																															99
0.99	0.20308	0.62513																																															99.1
0.991	0.20269	0.62577																																															99.2
0.992	0.20295	0.62705																																															99.3
0.993	0.20256	0.62756																																															99.4
0.994	0.20256	0.62872																																															99.5
0.995	0.20282	0.63																																															99.6
0.996	0.20231	0.63051																																															99.7
0.997	0.20231	0.63154																																															99.8
0.998	0.20231	0.63256																																															99.9
0.999	0.20192	0.63333																																															100
1	0.20218	0.63474																																															100
1.001	0.20179	0.63526																																															100
1.002	0.20179	0.63641																																															100
1.003	0.20205	0.63769																																															100
1.004	0.20128	0.63808																																															101
1.005	0.20154	0.63936																																															101
1.006	0.20154	0.64038																																															101
1.007	0.20115	0.64115																																															101
1.008	0.20141	0.64269																																															101
1.009	0.20103	0.64321																																															101
1.01	0.2009	0.6441																																															101
1.011	0.20115	0.64551																																															101
1.012	0.20064	0.64603																																															101
1.013	0.20077	0.64731																																															101
1.014	0.20077	0.64833																																															102
1.015	0.20064	0.64897																																															102
1.016	0.20064	0.65038																																															102
1.017	0.20013	0.65064																																															102
1.018	0.20013	0.65179																																															102
1.019	0.20038	0.65295																																															102
1.02	0.20141	0.65513																																															102
1.021	0.20064	0.65526																																															102
1.022	0.20064	0.65615																																															102
1.023	0.2	0.65654																																															102
1.024	0.20026	0.65782																																															103
1.025	0.19987	0.65833																																															103
1.026	0.19974	0.6591																																															103
1.027	0.20013	0.66038																																															103
1.028	0.19949	0.66064																																															103
1.029	0.19949	0.66167																																															103
1.03	0.19949	0.66256																																															103
1.031	0.1991	0.66308																																															103
1.032	0.19949	0.66436																																															103
1.033	0.1991	0.66462																																															103
1.034	0.1991	0.66551																																															104
1.035	0.19923	0.66654																																															104
1.036	0.19859	0.66667																																															104
1.037	0.19885	0.66769																																															104
1.038	0.19872	0.66846																																															104
1.039	0.19846	0.66885																																															104
1.04	0.19885	0.66987																																															104
1.041	0.19821	0.67013																																															104
1.042	0.19821	0.67077																																															104
1.043	0.19846	0.67179																																															104
1.044	0.19782	0.67179																																															105
1.045	0.19821	0.67269																																															105
1.046	0.19808	0.67346																																															105
1.047	0.19782	0.67372																																															105
1.048	0.19808	0.67474																																															105
1.049	0.19744	0.67462																																															105
1.05	0.19744	0.67526																																															105
1.051	0.19782	0.67603																																															105
1.052	0.19718	0.67603																																															105
1.053	0.19731	0.67679																																															105
1.054	0.19744	0.67731																																															106
1.055	0.19692	0.67731																																															106
1.056	0.19731	0.67821																																															106
1.057	0.19679	0.67821																																															106
1.058	0.19679	0.67859																																															106
1.059	0.19705	0.67949																																															106
1.06	0.19654	0.67923																																															106
1.061	0.19667	0.67974																																															106
1.062	0.19654	0.68013																																															106
1.063	0.19628	0.68013																																															106
1.064	0.19667	0.6809																																															107
1.065	0.19615	0.68077																																															107
1.066	0.19603	0.68115																																															107
1.067	0.19641	0.68167																																															107
1.068	0.19577	0.68115																																															107
1.069	0.1959	0.68192																																															107
1.07	0.1959	0.68205																																															107
1.071	0.19577	0.68205																																															107
1.072	0.1959	0.68269																																															107
1.073	0.19564	0.68244																																															107
1.074	0.19538	0.68244																																															108
1.075	0.19564	0.68295																																															108
1.076	0.19513	0.68256																																															108
1.077	0.19538	0.68295																																															108
1.078	0.19538	0.68308																																															108
1.079	0.195	0.68295																																															108
1.08	0.19526	0.68333																																															108
1.081	0.19474	0.68282																																															108
1.082	0.19487	0.68295																																															108
1.083	0.195	0.68333																																															108
1.084	0.19462	0.68282																																															109
1.085	0.19474	0.68308																																															109
1.086	0.19487	0.68321																																															109
1.087	0.19436	0.68269																																															109
1.088	0.19474	0.68308																																															109
1.089	0.19436	0.68256																																															109
1.09	0.19423	0.68269																																															109
1.091	0.19462	0.68295																																															109
1.092	0.19397	0.68231																																															109
1.093	0.1941	0.68244																																															109
1.094	0.1941	0.68218																																															110
1.095	0.19385	0.68179																																															110
1.096	0.1941	0.68218																																															110
1.097	0.19385	0.68154																																															110
1.098	0.19385	0.68154																																															110
1.099	0.1941	0.68167																																															110
1.1	0.19346	0.68077																																															110
1.101	0.19359	0.6809																																															110
1.102	0.19385	0.68077																																															110
1.103	0.19333	0.68013																																															110
1.104	0.19359	0.68038																																															111
1.105	0.19321	0.67974																																															111
1.106	0.19321	0.67936																																															111
1.107	0.19346	0.67949																																															111
1.108	0.19308	0.67859																																															111
1.109	0.19321	0.67872																																															111
1.11	0.19321	0.67833																																															111
1.111	0.19295	0.67782																																															111
1.112	0.19333	0.67795																																															111
1.113	0.19282	0.67692																																															111
1.114	0.19295	0.67667																																															112
1.115	0.19321	0.67679																																															112
1.116	0.19269	0.6759																																															112
1.117	0.19282	0.67577																																															112
1.118	0.19295	0.67538																																															112
1.119	0.19256	0.67462																																															112
1.12	0.19282	0.67462																																															112
1.121	0.19244	0.67385																																															112
1.122	0.19295	0.67372																																															112
1.123	0.19321	0.67359																																															112
1.124	0.19256	0.67256																																															113
1.125	0.19269	0.67218																																															113
1.126	0.19269	0.67179																																															113
1.127	0.19231	0.67103																																															113
1.128	0.19269	0.6709																																															113
1.129	0.19244	0.67013																																															113
1.13	0.19231	0.66962																																															113
1.131	0.19269	0.66949																																															113
1.132	0.19205	0.66821																																															113
1.133	0.19244	0.66808																																															113
1.134	0.19244	0.66756																																															114
1.135	0.19205	0.66667																																															114
1.136	0.19244	0.66667																																															114
1.137	0.19218	0.66564																																															114
1.138	0.19218	0.665																																															114
1.139	0.19256	0.66462																																															114
1.14	0.19205	0.66359																																															114
1.141	0.19218	0.66321																																															114
1.142	0.19231	0.66269																																															114
1.143	0.19205	0.66179																																															114
1.144	0.19231	0.66141																																															115
1.145	0.19192	0.66038																																															115
1.146	0.19205	0.65974																																															115
1.147	0.19231	0.65949																																															115
1.148	0.19192	0.65846																																															115
1.149	0.19218	0.65795																																															115
1.15	0.19231	0.65731																																															115
1.151	0.19192	0.65628																																															115
1.152	0.19231	0.65603																																															115
1.153	0.19205	0.65487																																															115
1.154	0.19205	0.65423																																															116
1.155	0.19244	0.65397																																															116
1.156	0.19192	0.65269																																															116
1.157	0.19205	0.65205																																															116
1.158	0.19218	0.65154																																															116
1.159	0.19192	0.65038																																															116
1.16	0.19231	0.65013																																															116
1.161	0.19205	0.64897																																															116
1.162	0.19218	0.64821																																															116
1.163	0.19256	0.64782																																															116
1.164	0.19179	0.64628																																															117
1.165	0.19218	0.6459																																															117
1.166	0.19231	0.64513																																															117
1.167	0.19231	0.6441																																															117
1.168	0.19244	0.64359																																															117
1.169	0.19218	0.64244																																															117
1.17	0.19218	0.64154																																															117
1.171	0.19256	0.64103																																															117
1.172	0.19218	0.63974																																															117
1.173	0.19244	0.63923																																															117
1.174	0.19269	0.63833																																															118
1.175	0.19244	0.63731																																															118
1.176	0.19282	0.63679																																															118
1.177	0.19244	0.63538																																															118
1.178	0.19256	0.63462																																															118
1.179	0.19295	0.6341																																															118
1.18	0.19256	0.63269																																															118
1.181	0.19282	0.63205																																															118
1.182	0.19295	0.63115																																															118
1.183	0.19256	0.62987																																															118
1.184	0.19308	0.62936																																															119
1.185	0.19295	0.62808																																															119
1.186	0.19282	0.62731																																															119
1.187	0.19333	0.62667																																															119
1.188	0.19295	0.62526																																															119
1.189	0.19321	0.62449																																															119
1.19	0.19333	0.62359																																															119
1.191	0.19321	0.62244																																															119
1.192	0.19346	0.62179																																															119
1.193	0.19333	0.62051																																															119
1.194	0.19333	0.61949																																															120
1.195	0.19372	0.61897																																															120
1.196	0.19333	0.61731																																															120
1.197	0.19359	0.61667																																															120
1.198	0.19372	0.61577																																															120
1.199	0.19372	0.61449																																															120
1.2	0.1941	0.61397																																															120
1.201	0.19397	0.61256																																															120
1.202	0.19397	0.61154																																															120
1.203	0.19423	0.6109																																															120
1.204	0.19397	0.60936																																															121
1.205	0.19423	0.60859																																															121
1.206	0.19462	0.60769																																															121
1.207	0.19449	0.60641																																															121
1.208	0.19462	0.60564																																															121
1.209	0.19436	0.60423																																															121
1.21	0.19449	0.60333																																															121
1.211	0.195	0.60256																																															121
1.212	0.19474	0.60103																																															121
1.213	0.195	0.60026																																															121
1.214	0.19526	0.59923																																															122
1.215	0.19487	0.59782																																															122
1.216	0.19538	0.59718																																															122
1.217	0.19526	0.59577																																															122
1.218	0.19538	0.59487																																															122
1.219	0.19577	0.5941																																															122
1.22	0.19564	0.59244																																															122
1.221	0.19577	0.59167																																															122
1.222	0.19603	0.59064																																															122
1.223	0.1959	0.58936																																															122
1.224	0.19641	0.58859																																															123
1.225	0.19641	0.58731																																															123
1.226	0.19654	0.58628																																															123
1.227	0.19679	0.58538																																															123
1.228	0.19654	0.58385																																															123
1.229	0.19692	0.58308																																															123
1.23	0.19705	0.58205																																															123
1.231	0.19692	0.58064																																															123
1.232	0.19744	0.58																																															123
1.233	0.19731	0.57859																																															123
1.234	0.19731	0.57731																																															124
1.235	0.19782	0.57667																																															124
1.236	0.19756	0.57513																																															124
1.237	0.19782	0.57436																																															124
1.238	0.19821	0.57346																																															124
1.239	0.19808	0.57205																																															124
1.24	0.19846	0.57128																																															124
1.241	0.19833	0.56987																																															124
1.242	0.19846	0.56872																																															124
1.243	0.19897	0.56795																																															124
1.244	0.19872	0.56654																																															125
1.245	0.19897	0.56564																																															125
1.246	0.19923	0.56462																																															125
1.247	0.19923	0.56321																																															125
1.248	0.19974	0.56244																																															125
1.249	0.19962	0.56115																																															125
1.25	0.19974	0.56013																																															125
1.251	0.20026	0.55936																																															125
1.252	0.20013	0.55795																																															125
1.253	0.20026	0.55692																																															125
1.254	0.20064	0.5559																																															126
1.255	0.20064	0.55462																																															126
1.256	0.20103	0.55385																																															126
1.257	0.2009	0.55256																																															126
1.258	0.20115	0.55141																																															126
1.259	0.20167	0.55064																																															126
1.26	0.20141	0.5491																																															126
1.261	0.20167	0.54821																																															126
1.262	0.20205	0.54744																																															126
1.263	0.20205	0.54603																																															126
1.264	0.20269	0.54538																																															127
1.265	0.20244	0.54397																																															127
1.266	0.20256	0.54295																																															127
1.267	0.20308	0.54231																																															127
1.268	0.20308	0.5409																																															127
1.269	0.20333	0.54																																															127
1.27	0.20372	0.5391																																															127
1.271	0.20359	0.53782																																															127
1.272	0.2041	0.53718																																															127
1.273	0.20397	0.53577																																															127
1.274	0.20423	0.53487																																															128
1.275	0.20474	0.53423																																															128
1.276	0.20487	0.53282																																															128
1.277	0.20513	0.53205																																															128
1.278	0.20564	0.53115																																															128
1.279	0.20538	0.52987																																															128
1.28	0.2059	0.52923																																															128
1.281	0.20603	0.52808																																															128
1.282	0.20628	0.52705																																															128
1.283	0.20679	0.52641																																															128
1.284	0.20654	0.52526																																															129
1.285	0.20692	0.52436																																															129
1.286	0.20744	0.52359																																															129
1.287	0.20731	0.52244																																															129
1.288	0.20782	0.52192																																															129
1.289	0.20795	0.52077																																															129
1.29	0.20821	0.51987																																															129
1.291	0.20872	0.51936																																															129
1.292	0.20859	0.51795																																															129
1.293	0.20897	0.51744																																															129
1.294	0.20949	0.51667																																															130
1.295	0.20936	0.51551																																															130
1.296	0.21	0.515																																															130
1.297	0.21013	0.51397																																															130
1.298	0.21026	0.51308																																															130
1.299	0.21077	0.51256																																															130
1.3	0.21077	0.51141																																															130
1.301	0.21128	0.51077																																															130
1.302	0.21179	0.51026																																															130
1.303	0.21179	0.5091																																															130
1.304	0.21218	0.50859																																															131
1.305	0.21231	0.50769																																															131
1.306	0.21269	0.50692																																															131
1.307	0.21321	0.50641																																															131
1.308	0.21321	0.50538																																															131
1.309	0.21359	0.50487																																															131
1.31	0.2141	0.50423																																															131
1.311	0.2141	0.50321																																															131
1.312	0.21487	0.50282																																															131
1.313	0.21487	0.50192																																															131
1.314	0.21526	0.50128																																															132
1.315	0.21577	0.50103																																															132
1.316	0.21577	0.5																																															132
1.317	0.21615	0.49949																																															132
1.318	0.21679	0.49885																																															132
1.319	0.21692	0.49808																																															132
1.32	0.21744	0.49769																																															132
1.321	0.21769	0.49679																																															132
1.322	0.21795	0.49628																																															132
1.323	0.21859	0.49603																																															132
1.324	0.21872	0.495																																															133
1.325	0.2191	0.49462																																															133
1.326	0.21962	0.4941																																															133
1.327	0.22	0.49372																																															133
1.328	0.22051	0.49321																																															133
1.329	0.22077	0.49244																																															133
1.33	0.22103	0.49179																																															133
1.331	0.22179	0.49167																																															133
1.332	0.22192	0.4909																																															133
1.333	0.22231	0.49038																																															133
1.334	0.22295	0.49026																																															134
1.335	0.22308	0.48936																																															134
1.336	0.22372	0.4891																																															134
1.337	0.22397	0.48846																																															134
1.338	0.22436	0.48808																																															134
1.339	0.225	0.48782																																															134
1.34	0.22513	0.48705																																															134
1.341	0.22577	0.48679																																															134
1.342	0.22628	0.48654																																															134
1.343	0.22641	0.48577																																															134
1.344	0.22718	0.48564																																															135
1.345	0.22744	0.485																																															135
1.346	0.22795	0.48462																																															135
1.347	0.22872	0.48462																																															135
1.348	0.22872	0.48385																																															135
1.349	0.22923	0.48359																																															135
1.35	0.22987	0.48346																																															135
1.351	0.23013	0.48269																																															135
1.352	0.2309	0.48269																																															135
1.353	0.23128	0.48218																																															135
1.354	0.23167	0.48192																																															136
1.355	0.23244	0.48179																																															136
1.356	0.23256	0.48115																																															136
1.357	0.23321	0.4809																																															136
1.358	0.23385	0.48077																																															136
1.359	0.2341	0.48026																																															136
1.36	0.23487	0.48026																																															136
1.361	0.23526	0.47974																																															136
1.362	0.23564	0.47949																																															136
1.363	0.23654	0.47949																																															136
1.364	0.23667	0.47897																																															137
1.365	0.23731	0.47885																																															137
1.366	0.23808	0.47872																																															137
1.367	0.23833	0.47833																																															137
1.368	0.2391	0.47833																																															137
1.369	0.23949	0.47795																																															137
1.37	0.24	0.47782																																															137
1.371	0.24077	0.47795																																															137
1.372	0.24115	0.47744																																															137
1.373	0.24179	0.47744																																															137
1.374	0.24256	0.47744																																															138
1.375	0.24282	0.47692																																															138
1.376	0.24372	0.47718																																															138
1.377	0.2441	0.47692																																															138
1.378	0.24474	0.47679																																															138
1.379	0.24577	0.47705																																															138
1.38	0.24615	0.47667																																															138
1.381	0.24667	0.47667																																															138
1.382	0.24756	0.47679																																															138
1.383	0.24795	0.47654																																															138
1.384	0.24872	0.47679																																															139
1.385	0.24936	0.47667																																															139
1.386	0.25	0.47667																																															139
1.387	0.2509	0.47705																																															139
1.388	0.25128	0.47667																																															139
1.389	0.25231	0.47692																																															139
1.39	0.25295	0.47718																																															139
1.391	0.25346	0.47718																																															139
1.392	0.25449	0.47744																																															139
1.393	0.255	0.47756																																															139
1.394	0.25577	0.47756																																															140
1.395	0.25667	0.47808																																															140
1.396	0.25718	0.47795																																															140
1.397	0.25808	0.47846																																															140
1.398	0.2591	0.47885																																															140
1.399	0.25962	0.47885																																															140
1.4	0.26051	0.47949																																															140
1.401	0.26115	0.47949																																															140
1.402	0.26192	0.47987																																															140
1.403	0.26295	0.48051																																															140
1.404	0.26359	0.48077																																															141
1.405	0.26449	0.48128																																															141
1.406	0.26551	0.48179																																															141
1.407	0.26615	0.48205																																															141
1.408	0.26718	0.48282																																															141
1.409	0.26782	0.48321																																															141
1.41	0.26859	0.48372																																															141
1.411	0.26974	0.48462																																															141
1.412	0.27038	0.48487																																															141
1.413	0.27128	0.48564																																															141
1.414	0.27231	0.48641																																															142
1.415	0.27295	0.48692																																															142
1.416	0.27423	0.48795																																															142
1.417	0.275	0.48846																																															142
1.418	0.2759	0.48923																																															142
1.419	0.27705	0.49038																																															142
1.42	0.27756	0.4909																																															142
1.421	0.27885	0.49192																																															142
1.422	0.27987	0.49295																																															142
1.423	0.28077	0.49359																																															142
1.424	0.28205	0.49487																																															143
1.425	0.28295	0.49564																																															143
1.426	0.28385	0.49667																																															143
1.427	0.28513	0.49795																																															143
1.428	0.2859	0.49885																																															143
1.429	0.28731	0.50026																																															143
1.43	0.28859	0.50154																																															143
1.431	0.28962	0.50256																																															143
1.432	0.29077	0.50397																																															143
1.433	0.29179	0.505																																															143
1.434	0.29295	0.50628																																															144
1.435	0.29423	0.50782																																															144
1.436	0.29526	0.50885																																															144
1.437	0.29641	0.51038																																															144
1.438	0.29782	0.51192																																															144
1.439	0.29859	0.51308																																															144
1.44	0.3	0.51474																																															144
1.441	0.30115	0.51615																																															144
1.442	0.30231	0.51756																																															144
1.443	0.30372	0.51949																																															144
1.444	0.30462	0.52077																																															145
1.445	0.3059	0.52244																																															145
1.446	0.30731	0.52423																																															145
1.447	0.30833	0.52564																																															145
1.448	0.30987	0.52756																																															145
1.449	0.31115	0.52923																																															145
1.45	0.31244	0.5309																																															145
1.451	0.3141	0.53295																																															145
1.452	0.31513	0.53436																																															145
1.453	0.31667	0.53641																																															145
1.454	0.31833	0.53846																																															146
1.455	0.31974	0.54026																																															146
1.456	0.32128	0.54231																																															146
1.457	0.32269	0.5441																																															146
1.458	0.32397	0.54603																																															146
1.459	0.3259	0.54833																																															146
1.46	0.32705	0.55013																																															146
1.461	0.32885	0.55231																																															146
1.462	0.33051	0.55462																																															146
1.463	0.33179	0.55641																																															146
1.464	0.33359	0.55872																																															147
1.465	0.33513	0.56077																																															147
1.466	0.33667	0.56295																																															147
1.467	0.33846	0.56538																																															147
1.468	0.33987	0.56731																																															147
1.469	0.34179	0.56974																																															147
1.47	0.34372	0.57218																																															147
1.471	0.34513	0.57423																																															147
1.472	0.34705	0.57667																																															147
1.473	0.34885	0.57885																																															147
1.474	0.35064	0.58115																																															148
1.475	0.35282	0.58372																																															148
1.476	0.35436	0.58603																																															148
1.477	0.35628	0.58846																																															148
1.478	0.35833	0.59103																																															148
1.479	0.36013	0.59333																																															148
1.48	0.36231	0.59603																																															148
1.481	0.36423	0.59846																																															148
1.482	0.36603	0.6009																																															148
1.483	0.36833	0.60372																																															148
1.484	0.37	0.60603																																															149
1.485	0.37231	0.60859																																															149
1.486	0.37449	0.61141																																															149
1.487	0.37641	0.61385																																															149
1.488	0.37885	0.61667																																															149
1.489	0.3809	0.61923																																															149
1.49	0.38308	0.62179																																															149
1.491	0.38551	0.62474																																															149
1.492	0.38744	0.62705																																															149
1.493	0.38987	0.63																																															149
1.494	0.39244	0.63282																																															150
1.495	0.39449	0.63538																																															150
1.496	0.39705	0.63833																																															150
1.497	0.39936	0.6409																																															150
1.498	0.40179	0.64372																																															150
1.499	0.40449	0.64679																																															150
1.5	0.38372	0.62487																																															150
1.499	0.36115	0.59833																																															150
1.498	0.34885	0.58346																																															150
1.497	0.33795	0.57026																																															150
1.496	0.32731	0.55718																																															151
1.495	0.31756	0.54551																																															151
1.494	0.30808	0.53397																																															151
1.493	0.29923	0.52308																																															151
1.492	0.2909	0.51295																																															151
1.491	0.28256	0.50295																																															151
1.49	0.27474	0.49333																																															151
1.489	0.26744	0.48436																																															151
1.488	0.26	0.47526																																															151
1.487	0.25321	0.46718																																															151
1.486	0.24654	0.45897																																															152
1.485	0.24	0.4509																																															152
1.484	0.2341	0.44372																																															152
1.483	0.22795	0.43615																																															152
1.482	0.22218	0.42897																																															152
1.481	0.21667	0.42218																																															152
1.48	0.21115	0.41538																																															152
1.479	0.20654	0.40923																																															152
1.478	0.20154	0.40295																																															152
1.477	0.19667	0.39654																																															152
1.476	0.19218	0.3909																																															153
1.475	0.18769	0.38487																																															153
1.474	0.18333	0.37936																																															153
1.473	0.1791	0.37397																																															153
1.472	0.17474	0.36859																																															153
1.471	0.17115	0.36372																																															153
1.47	0.16731	0.35859																																															153
1.469	0.16333	0.35346																																															153
1.468	0.15974	0.34885																																															153
1.467	0.15603	0.34397																																															153
1.466	0.15269	0.33949																																															154
1.465	0.14936	0.33526																																															154
1.464	0.1459	0.33051																																															154
1.463	0.14308	0.32667																																															154
1.462	0.14013	0.32244																																															154
1.461	0.13718	0.31821																																															154
1.46	0.13449	0.31449																																															154
1.459	0.13167	0.31051																																															154
1.458	0.12897	0.30679																																															154
1.457	0.12635	0.30321																																															154
1.456	0.12351	0.29923																																															155
1.455	0.12113	0.2959																																															155
1.454	0.1186	0.29244																																															155
1.453	0.116	0.28885																																															155
1.452	0.11394	0.2859																																															155
1.451	0.11137	0.28244																																															155
1.45	0.10922	0.27923																																															155
1.449	0.10704	0.27628																																															155
1.448	0.10458	0.27295																																															155
1.447	0.10283	0.27026																																															155
1.446	0.10077	0.26731																																															156
1.445	0.09849	0.26423																																															156
1.444	0.09682	0.26167																																															156
1.443	0.09467	0.25885																																															156
1.442	0.09271	0.25615																																															156
1.441	0.09101	0.25359																																															156
1.44	0.08901	0.25077																																															156
1.439	0.08751	0.24859																																															156
1.438	0.08568	0.24603																																															156
1.437	0.08377	0.24333																																															156
1.436	0.08222	0.24115																																															157
1.435	0.08055	0.23872																																															157
1.434	0.07899	0.23641																																															157
1.433	0.07751	0.23436																																															157
1.432	0.07581	0.23179																																															157
1.431	0.07469	0.23																																															157
1.43	0.07285	0.22756																																															157
1.429	0.07135	0.22538																																															157
1.428	0.07022	0.22372																																															157
1.427	0.06874	0.22154																																															157
1.426	0.06742	0.21962																																															158
1.425	0.06627	0.21782																																															158
1.424	0.06458	0.21564																																															158
1.423	0.06347	0.2141																																															158
1.422	0.06224	0.21231																																															158
1.421	0.06079	0.21026																																															158
1.42	0.05991	0.20885																																															158
1.419	0.05849	0.20692																																															158
1.418	0.05731	0.20538																																															158
1.417	0.05626	0.20385																																															158
1.416	0.05488	0.20192																																															159
1.415	0.05403	0.20077																																															159
1.414	0.05294	0.1991																																															159
1.413	0.05169	0.19744																																															159
1.412	0.05078	0.19615																																															159
1.411	0.0496	0.19449																																															159
1.41	0.04864	0.19321																																															159
1.409	0.04779	0.19192																																															159
1.408	0.04658	0.19026																																															159
1.407	0.04588	0.18923																																															159
1.406	0.04496	0.18782																																															160
1.405	0.04382	0.18641																																															160
1.404	0.04303	0.18538																																															160
1.403	0.04208	0.1841																																															160
1.402	0.04131	0.18282																																															160
1.401	0.04062	0.18192																																															160
1.4	0.03946	0.18051																																															160
1.399	0.03888	0.17962																																															160
1.398	0.03805	0.17846																																															160
1.397	0.037	0.17731																																															160
1.396	0.03633	0.17641																																															161
1.395	0.03555	0.17526																																															161
1.394	0.03481	0.17436																																															161
1.393	0.03412	0.17346																																															161
1.392	0.03301	0.17218																																															161
1.391	0.03255	0.17167																																															161
1.39	0.03179	0.17077																																															161
1.389	0.03101	0.16962																																															161
1.388	0.03046	0.1691																																															161
1.387	0.02956	0.16808																																															161
1.386	0.02888	0.16718																																															162
1.385	0.02835	0.16654																																															162
1.384	0.02744	0.16551																																															162
1.383	0.02697	0.165																																															162
1.382	0.02641	0.16436																																															162
1.381	0.02562	0.16333																																															162
1.38	0.0251	0.16282																																															162
1.379	0.02437	0.16192																																															162
1.378	0.02367	0.16128																																															162
1.377	0.02332	0.1609																																															162
1.376	0.02242	0.15987																																															163
1.375	0.02217	0.15962																																															163
1.374	0.0215	0.15897																																															163
1.373	0.02064	0.15821																																															163
1.372	0.02035	0.15782																																															163
1.371	0.01967	0.15705																																															163
1.37	0.01913	0.15654																																															163
1.369	0.01882	0.15628																																															163
1.368	0.01794	0.15538																																															163
1.367	0.01769	0.15513																																															163
1.366	0.01709	0.15462																																															164
1.365	0.01637	0.15397																																															164
1.364	0.01622	0.15372																																															164
1.363	0.0155	0.15321																																															164
1.362	0.01508	0.15269																																															164
1.361	0.01462	0.15231																																															164
1.36	0.01397	0.15167																																															164
1.359	0.01377	0.15167																																															164
1.358	0.01327	0.15115																																															164
1.357	0.01262	0.15051																																															164
1.356	0.01241	0.15051																																															165
1.355	0.01183	0.14987																																															165
1.354	0.01138	0.14962																																															165
1.353	0.01101	0.14936																																															165
1.352	0.01037	0.14872																																															165
1.351	0.01033	0.14872																																															165
1.35	0.00982	0.14846																																															165
1.349	0.00916	0.14782																																															165
1.348	0.00903	0.14782																																															165
1.347	0.00848	0.14731																																															165
1.346	0.00815	0.14718																																															166
1.345	0.0078	0.14692																																															166
1.344	0.00711	0.14641																																															166
1.343	0.00707	0.14654																																															166
1.342	0.00658	0.14615																																															166
1.341	0.00601	0.14577																																															166
1.34	0.00581	0.14577																																															166
1.339	0.00528	0.14538																																															166
1.338	0.00497	0.14526																																															166
1.337	0.00478	0.14526																																															166
1.336	0.00408	0.14474																																															167
1.335	0.00401	0.14487																																															167
1.334	0.00368	0.14462																																															167
1.333	0.00305	0.14423																																															167
1.332	0.00298	0.14436																																															167
1.331	0.00242	0.1441																																															167
1.33	0.00218	0.14397																																															167
1.329	0.00188	0.14397																																															167
1.328	0.00114	0.14346																																															167
1.327	0.000919231	0.14346																																															167
1.326	0.000686923	0.14359																																															168
1.325	0.000242436	0.14333																																															168
1.324	0.000262692	0.14346																																															168
1.323	-0.000333333	0.14308																																															168
1.322	-0.000666667	0.14308																																															168
1.321	-0.00101	0.14308																																															168
1.32	-0.00151	0.14282																																															168
1.319	-0.00138	0.14308																																															168
1.318	-0.00188	0.14295																																															168
1.317	-0.00247	0.14269																																															168
1.316	-0.00244	0.14282																																															169
1.315	-0.00293	0.14269																																															169
1.314	-0.0032	0.14269																																															169
1.313	-0.00339	0.14282																																															169
1.312	-0.004	0.14244																																															169
1.311	-0.00394	0.14282																																															169
1.31	-0.00427	0.14269																																															169
1.309	-0.00484	0.14256																																															169
1.308	-0.00497	0.14269																																															169
1.307	-0.00535	0.14269																																															169
1.306	-0.00559	0.14269																																															170
1.305	-0.00573	0.14282																																															170
1.304	-0.00639	0.14256																																															170
1.303	-0.00631	0.14295																																															170
1.302	-0.00674	0.14282																																															170
1.301	-0.00712	0.14269																																															170
1.3	-0.00716	0.14308																																															170
1.299	-0.00764	0.14295																																															170
1.298	-0.00778	0.14308																																															170
1.297	-0.00799	0.14321																																															170
1.296	-0.00863	0.14295																																															171
1.295	-0.00862	0.14346																																															171
1.294	-0.00891	0.14346																																															171
1.293	-0.00937	0.14333																																															171
1.292	-0.0093	0.14372																																															171
1.291	-0.00979	0.14359																																															171
1.29	-0.01006	0.14372																																															171
1.289	-0.01025	0.14397																																															171
1.288	-0.01078	0.14372																																															171
1.287	-0.01067	0.14423																																															171
1.286	-0.0109	0.14436																																															172
1.285	-0.01143	0.1441																																															172
1.284	-0.01146	0.14462																																															172
1.283	-0.01195	0.14449																																															172
1.282	-0.01216	0.14474																																															172
1.281	-0.01231	0.14487																																															172
1.28	-0.01269	0.14474																																															172
1.279	-0.01256	0.14538																																															172
1.278	-0.01304	0.14526																																															172
1.277	-0.01349	0.14526																																															172
1.276	-0.01351	0.14564																																															173
1.275	-0.01396	0.14564																																															173
1.274	-0.0141	0.1459																																															173
1.273	-0.01417	0.14628																																															173
1.272	-0.01473	0.14603																																															173
1.271	-0.01464	0.14654																																															173
1.27	-0.01497	0.14654																																															173
1.269	-0.01553	0.14667																																															173
1.268	-0.01549	0.14705																																															173
1.267	-0.01578	0.14705																																															173
1.266	-0.0159	0.14731																																															174
1.265	-0.01612	0.14769																																															174
1.264	-0.01664	0.14744																																															174
1.263	-0.01653	0.14808																																															174
1.262	-0.01677	0.14821																																															174
1.261	-0.01724	0.14808																																															174
1.26	-0.01719	0.14872																																															174
1.259	-0.01769	0.14859																																															174
1.258	-0.01781	0.14897																																															174
1.257	-0.01788	0.14923																																															174
1.256	-0.01847	0.1491																																															175
1.255	-0.01841	0.14962																																															175
1.254	-0.01864	0.14974																																															175
1.253	-0.01908	0.14974																																															175
1.252	-0.01897	0.15026																																															175
1.251	-0.01944	0.15013																																															175
1.25	-0.01963	0.15051																																															175
1.249	-0.0196	0.15077																																															175
1.248	-0.02027	0.15064																																															175
1.247	-0.02008	0.15128																																															175
1.246	-0.0204	0.15141																																															176
1.245	-0.02083	0.15141																																															176
1.244	-0.02069	0.15179																																															176
1.243	-0.02115	0.15179																																															176
1.242	-0.02141	0.15218																																															176
1.241	-0.02137	0.15256																																															176
1.24	-0.02194	0.15231																																															176
1.239	-0.02182	0.15282																																															176
1.238	-0.02212	0.15295																																															176
1.237	-0.02251	0.15295																																															176
1.236	-0.02236	0.15346																																															177
1.235	-0.02287	0.15346																																															177
1.234	-0.02303	0.15385																																															177
1.233	-0.02315	0.1541																																															177
1.232	-0.0236	0.15385																																															177
1.231	-0.02354	0.15449																																															177
1.23	-0.02377	0.15449																																															177
1.229	-0.02423	0.15449																																															177
1.228	-0.02409	0.15513																																															177
1.227	-0.02451	0.155																																															177
1.226	-0.02469	0.15526																																															178
1.225	-0.02499	0.15538																																															178
1.224	-0.02536	0.15526																																															178
1.223	-0.02518	0.1559																																															178
1.222	-0.02549	0.15603																																															178
1.221	-0.02582	0.15603																																															178
1.22	-0.02576	0.15641																																															178
1.219	-0.02629	0.15628																																															178
1.218	-0.0264	0.15667																																															178
1.217	-0.02638	0.15679																																															178
1.216	-0.02688	0.15667																																															179
1.215	-0.02672	0.15731																																															179
1.214	-0.02704	0.15731																																															179
1.213	-0.02753	0.15718																																															179
1.212	-0.02753	0.15756																																															179
1.211	-0.02786	0.15756																																															179
1.21	-0.02796	0.15782																																															179
1.209	-0.028	0.15808																																															179
1.208	-0.0286	0.15782																																															179
1.207	-0.02829	0.15833																																															179
1.206	-0.0286	0.15833																																															180
1.205	-0.02917	0.15833																																															180
1.204	-0.02905	0.15872																																															180
1.203	-0.02937	0.15859																																															180
1.202	-0.0295	0.15885																																															180
1.201	-0.02964	0.15885																																															180
1.2	-0.03018	0.15872																																															180
1.199	-0.02995	0.1591																																															180
1.198	-0.03017	0.15923																																															180
1.197	-0.03063	0.15897																																															180
1.196	-0.03041	0.15949																																															181
1.195	-0.03105	0.15923																																															181
1.194	-0.03112	0.15936																																															181
1.193	-0.03122	0.15962																																															181
1.192	-0.03171	0.15923																																															181
1.191	-0.03149	0.15974																																															181
1.19	-0.03169	0.15974																																															181
1.189	-0.03204	0.15962																																															181
1.188	-0.03205	0.15987																																															181
1.187	-0.03255	0.15962																																															181
1.186	-0.03262	0.15987																																															182
1.185	-0.0326	0.16																																															182
1.184	-0.03312	0.15962																																															182
1.183	-0.03285	0.16013																																															182
1.182	-0.03329	0.15987																																															182
1.181	-0.03365	0.15974																																															182
1.18	-0.0336	0.16																																															182
1.179	-0.03385	0.15987																																															182
1.178	-0.03403	0.15987																																															182
1.177	-0.03409	0.16																																															182
1.176	-0.03469	0.15962																																															183
1.175	-0.0345	0.16																																															183
1.174	-0.03479	0.15974																																															183
1.173	-0.03514	0.15962																																															183
1.172	-0.035	0.16																																															183
1.171	-0.03546	0.15962																																															183
1.17	-0.03547	0.15974																																															183
1.169	-0.03555	0.15974																																															183
1.168	-0.03609	0.15936																																															183
1.167	-0.03583	0.15962																																															183
1.166	-0.03617	0.15949																																															184
1.165	-0.03662	0.15923																																															184
1.164	-0.03638	0.15949																																															184
1.163	-0.03679	0.1591																																															184
1.162	-0.03697	0.1591																																															184
1.161	-0.03704	0.1591																																															184
1.16	-0.0375	0.15859																																															184
1.159	-0.03727	0.1591																																															184
1.158	-0.03747	0.15885																																															184
1.157	-0.03794	0.15846																																															184
1.156	-0.03794	0.15872																																															185
1.155	-0.03817	0.15821																																															185
1.154	-0.03841	0.15821																																															185
1.153	-0.03842	0.15821																																															185
1.152	-0.03895	0.15769																																															185
1.151	-0.0386	0.15808																																															185
1.15	-0.03899	0.15769																																															185
1.149	-0.03947	0.15731																																															185
1.148	-0.03931	0.15731																																															185
1.147	-0.0396	0.15692																																															185
1.146	-0.03969	0.15692																																															186
1.145	-0.03969	0.15692																																															186
1.144	-0.04018	0.15628																																															186
1.143	-0.04009	0.15654																																															186
1.142	-0.04031	0.15615																																															186
1.141	-0.04083	0.15577																																															186
1.14	-0.04062	0.1559																																															186
1.139	-0.041	0.15538																																															186
1.138	-0.04104	0.15526																																															186
1.137	-0.04124	0.15513																																															186
1.136	-0.04171	0.15449																																															187
1.135	-0.04142	0.15462																																															187
1.134	-0.04174	0.15436																																															187
1.133	-0.04205	0.15385																																															187
1.132	-0.0419	0.15397																																															187
1.131	-0.04238	0.15333																																															187
1.13	-0.0425	0.15321																																															187
1.129	-0.04249	0.15295																																															187
1.128	-0.04306	0.15231																																															187
1.127	-0.04272	0.15244																																															187
1.126	-0.04296	0.15218																																															188
1.125	-0.04346	0.15167																																															188
1.124	-0.04346	0.15154																																															188
1.123	-0.04394	0.15077																																															188
1.122	-0.04413	0.15051																																															188
1.121	-0.04397	0.15051																																															188
1.12	-0.04447	0.14987																																															188
1.119	-0.04412	0.15																																															188
1.118	-0.04454	0.14949																																															188
1.117	-0.0449	0.14885																																															188
1.116	-0.04488	0.14885																																															189
1.115	-0.04523	0.14833																																															189
1.114	-0.04527	0.14795																																															189
1.113	-0.04531	0.14782																																															189
1.112	-0.04586	0.14705																																															189
1.111	-0.04571	0.14705																																															189
1.11	-0.04596	0.14654																																															189
1.109	-0.04633	0.1459																																															189
1.108	-0.04617	0.1459																																															189
1.107	-0.04656	0.14513																																															189
1.106	-0.04647	0.145																																															190
1.105	-0.04682	0.14462																																															190
1.104	-0.04732	0.14372																																															190
1.103	-0.04705	0.14385																																															190
1.102	-0.04728	0.14321																																															190
1.101	-0.04772	0.14269																																															190
1.1	-0.04751	0.14256																																															190
1.099	-0.04804	0.14179																																															190
1.098	-0.04805	0.14141																																															190
1.097	-0.04822	0.14115																																															190
1.096	-0.04874	0.14026																																															191
1.095	-0.04841	0.14038																																															191
1.094	-0.04869	0.13974																																															191
1.093	-0.04909	0.13897																																															191
1.092	-0.04897	0.13885																																															191
1.091	-0.04946	0.13808																																															191
1.09	-0.04949	0.13782																																															191
1.089	-0.04955	0.13731																																															191
1.088	-0.05009	0.13641																																															191
1.087	-0.04976	0.13654																																															191
1.086	-0.05017	0.13577																																															192
1.085	-0.05055	0.135																																															192
1.084	-0.05042	0.13487																																															192
1.083	-0.05083	0.1341																																															192
1.082	-0.051	0.13372																																															192
1.081	-0.05096	0.13333																																															192
1.08	-0.05162	0.13244																																															192
1.079	-0.05124	0.13218																																															192
1.078	-0.05154	0.13167																																															192
1.077	-0.05203	0.1309																																															192
1.076	-0.05194	0.13064																																															193
1.075	-0.05236	0.12987																																															193
1.074	-0.05233	0.12949																																															193
1.073	-0.05259	0.12885																																															193
1.072	-0.05303	0.12792																																															193
1.071	-0.05296	0.12783																																															193
1.07	-0.05318	0.12719																																															193
1.069	-0.05355	0.12637																																															193
1.068	-0.05337	0.12619																																															193
1.067	-0.05391	0.12527																																															193
1.066	-0.05405	0.12487																																															194
1.065	-0.0541	0.12424																																															194
1.064	-0.05465	0.12337																																															194
1.063	-0.05436	0.12323																																															194
1.062	-0.05469	0.1225																																															194
1.061	-0.05517	0.12171																																															194
1.06	-0.05514	0.12136																																															194
1.059	-0.05553	0.12051																																															194
1.058	-0.05564	0.12005																																															194
1.057	-0.05576	0.11954																																															194
1.056	-0.05632	0.11856																																															195
1.055	-0.05591	0.11846																																															195
1.054	-0.05641	0.1176																																															195
1.053	-0.05687	0.11673																																															195
1.052	-0.05679	0.11637																																															195
1.051	-0.05719	0.1155																																															195
1.05	-0.05732	0.11503																																															195
1.049	-0.05738	0.11454																																															195
1.048	-0.05803	0.11344																																															195
1.047	-0.05771	0.11314																																															195
1.046	-0.05819	0.11238																																															196
1.045	-0.05865	0.11154																																															196
1.044	-0.05847	0.11124																																															196
1.043	-0.05894	0.11026																																															196
1.042	-0.05905	0.10985																																															196
1.041	-0.05914	0.10918																																															196
1.04	-0.05969	0.10812																																															196
1.039	-0.05942	0.10795																																															196
1.038	-0.05991	0.1071																																															196
1.037	-0.06036	0.10626																																															196
1.036	-0.06026	0.10588																																															197
1.035	-0.06081	0.10491																																															197
1.034	-0.06092	0.10432																																															197
1.033	-0.06108	0.10373																																															197
1.032	-0.06172	0.10262																																															197
1.031	-0.06146	0.10244																																															197
1.03	-0.06174	0.10164																																															197
1.029	-0.06226	0.10069																																															197
1.028	-0.06224	0.10033																																															197
1.027	-0.06272	0.09929																																															197
1.026	-0.06286	0.09874																																															198
1.025	-0.06297	0.09813																																															198
1.024	-0.0636	0.09703																																															198
1.023	-0.06338	0.0969																																															198
1.022	-0.06387	0.09597																																															198
1.021	-0.06427	0.09495																																															198
1.02	-0.06536	0.09356																																															198
1.019	-0.06501	0.09331																																															198
1.018	-0.06499	0.09286																																															198
1.017	-0.06514	0.09231																																															198
1.016	-0.06574	0.09121																																															199
1.015	-0.06571	0.09091																																															199
1.014	-0.06608	0.09001																																															199
1.013	-0.06662	0.08905																																															199
1.012	-0.06646	0.08865																																															199
1.011	-0.067	0.08769																																															199
1.01	-0.06706	0.08713																																															199
1.009	-0.06737	0.0864																																															199
1.008	-0.06805	0.08529																																															199
1.007	-0.06794	0.08496																																															199
1.006	-0.06827	0.08419																																															200
1.005	-0.06872	0.08319
1.004	-0.0686	0.08291
[truncated: 1,004 more rows]
[truncated: 4 more columns]

## Sheet: Fig.2
Fig.2a					Fig.2b									Fig.2c										Fig.2d								Fig.2e										Fig.2f
	CE	PE				OA	TA	GLA	GA	LA	Conversion rate	FA			OA	TA	GLA	GA	LA	Conversion rate	FA												OA	TA	GLA	GA	LA	Conversion rate	FA
Potential (V vs. RHE)	Current retention rate	Current retention rate			Potential (V vs. RHE)	Selectivity (%)	Selectivity (%)	Selectivity (%)	Selectivity (%)	Selectivity (%)	GLY conversion rate (%)	Selectivity (%)		Potential (V vs. RHE)	Selectivity (%)	Selectivity (%)	Selectivity (%)	Selectivity (%)	Selectivity (%)	GLY conversion rate (%)	Selectivity (%)			Selectivity of GLA								Charge (C)	Selectivity (%)	Selectivity (%)	Selectivity (%)	Selectivity (%)	Selectivity (%)	GLY conversion rate (%)	Selectivity (%)			Conversion rate (%)	Selectivity (%)
0.6 V	0.10443	0.31186			0.6 V	3.5378	12.4542	41.6845	3.67478	36.1452	14.455	2.50354		0.3-0.6 V	11.6378	12.292	53.7385	5.01092	14.9446	9.71289	2.37615			--	0.05 s	0.1 s	0.5 s	1 s	2 s	tEH (s)		10	3.32051	4.13787	81.8114	10.3753	0	14.6969	0.35495			14.6969	81.8114
0.7 V	0.08513	0.36096			0.7 V	6.82015	12.0727	37.8255	5.07415	35.6788	12.9076	2.52871		0.3-0.7 V	8.488	12.6219	51.9153	4.88801	22.2947	10.8865	--			0.05 s	0.61191	0.46491	0.42921	0.42375	0.43833			20	3.08407	4.62804	81.0813	7.42959	1.621	33.068	2.15597			33.068	81.0813
0.8 V	0.04158	0.31692			0.8 V	10.6769	13.6521	35.1553	5.69102	32.1883	11.1691	2.6363		0.3-0.8 V	16.7719	12.562	43.9816	16.407	5.37569	12.7996	4.90181			0.1 s	0.73272	0.66035	0.45167	0.43531	0.44879			30	3.36361	3.39624	80.6107	6.94642	2.76003	44.2848	2.92301			44.2848	80.6107
0.9 V	0.02761	0.39149			0.9 V	6.75619	10.3804	32.7168	5.92534	38.3068	11.0545	5.91456		0.3-0.9 V	22.7809	20.6979	38.6168	5.92548	11.4223	10.178	0.55664			0.5 s	0.73133	0.56554	0.55558	0.45866	0.41491			40	3.3589	4.82329	76.2067	7.47197	4.85384	52.87	3.28533			52.87	76.2067
1.0 V	0.10195	0.58278			1.0 V	8.27143	8.07049	25.2591	16.9508	26.5606	13.1259	14.8877		0.3-1.0 V	18.0248	11.229	37.0657	10.2538	15.556	10.9681	7.87073			1 s	0.81288	0.51549	0.48469	0.48664	0.37574			50	3.33668	3.53558	74.395	8.75312	6.69284	58.376	3.28675			58.376	74.395
1.1 V	0.09701	0.54311			1.1 V	5.81359	3.65403	27.2316	21.6706	25.6299	12.0738	16.0003		0.3-1.1 V	22.4222	10.0985	39.253	11.3459	12.5785	7.04473	4.30191			2 s	0.866	0.58888	0.59841	0.54592	0.42869													--	--
																								tEL (s)																		10.7	50
																																										--	--
					Standard Deviation									Standard Deviation																		Standard Deviation										5	62
						OA	TA	GLA	GA	LA	Conversion rate	FA			OA	TA	GLA	GA	LA	Conversion rate	FA												OA	TA	GLA	GA	LA	Conversion rate	FA			--	--
					Potential (V vs. RHE)	Selectivity (%)	Selectivity (%)	Selectivity (%)	Selectivity (%)	Selectivity (%)	GLY conversion rate (%)	Selectivity (%)		Potential (V vs. RHE)	Selectivity (%)	Selectivity (%)	Selectivity (%)	Selectivity (%)	Selectivity (%)	GLY conversion rate (%)	Selectivity (%)											Charge (C)	Selectivity (%)	Selectivity (%)	Selectivity (%)	Selectivity (%)	Selectivity (%)	GLY conversion rate (%)	Selectivity (%)			20.3	58
					0.6 V	0.305	1.232	1.877	0.326	1.557	0.549	0.313		0.3-0.6 V	0.578	0.623	2.711	0.444	0.438	0.449	0.61											10	0.195	0.211	1.204	0.896	0	0.434	0.018			--	--
					0.7 V	0.572	1.07	2.092	0.586	2.103	1.121	0.151		0.3-0.7 V	0.285	0.647	1.209	0.191	1.097	0.617	0											20	0.238	0.124	2.177	0.478	0.104	0.78	0.056			5	55
					0.8 V	0.799	0.682	2.128	0.13	1.092	0.603	0.112		0.3-0.8 V	1.09	0.122	2.181	0.877	0.276	0.576	0.141											30	0.197	0.181	1.283	0.226	0.149	2.523	0.161			--	--
					0.9 V	0.382	0.845	1.226	0.283	1.246	0.717	0.179		0.3-0.9 V	1.336	0.25	1.171	0.17	0.136	0.136	0.079											40	0.361	0.361	1.052	0.536	0.096	1.15	0.167			1	56
					1.0 V	0.109	0.307	1.772	1.071	0.859	0.762	0.755		0.3-1.0 V	1.027	0.453	1.063	0.642	0.854	0.663	0.05											50	0.251	0.227	2.069	0.346	0.114	1.002	0.011			--	--
					1.1 V	0.16	0.109	1.115	1.11	0.917	0.812	1.006		0.3-1.1 V	0.735	0.419	1.043	0.557	0.751	0.427	0.651																					86	59
																																										--	--
																																										55.3	58

## Sheet: Fig.3
Fig.3a												Fig.3b				Fig.3c (insert figure)			Fig.3f	Initial Pt@G								The wide spectra for Initial Pt@G						Fig.3g	Pt@G after PE								The wide spectra for Pt@G after PE						Fig.3h
	Pt@G												Pt@G			Diameter (nm)	Counts
2-Theta (degree)	Intensity (a.u.)		PDF#04-0802									Raman shift (cm-1)	Intensity (a.u.)			1.657	8		B.E.(eV)	Raw Intensity	Peak Sum	Background	Peak Pt	Peak Pt	Peak Pt Ⅱ	Peak Pt Ⅱ		KE_wide	BE_wide	CPS_wide	Background_wide			B.E.(eV)	Raw Intensity	Peak Sum	Background	Peak Pt	Peak Pt	Peak Pt Ⅱ	Peak Pt Ⅱ		KE_wide	BE_wide	CPS_wide	Background_wide			B.E.(eV)
10.0204	13.0029		39.763	2.265	100	( 1 1 1)	19.882	0.2208	2.774	3		3201.3	6.26652			1.998	17		81.9187	2541.11	2598.91	2541.11	2541.11	2577.74	2541.11	2562.28		286.69	1200	47395.8	47395.8			81.9424	5156.67	5306.54	5156.67	5156.67	5259.07	5156.67	5204.14		286.69	1200	59264.8	59264.8			81.995
10.04	12.9968		46.243	1.9616	53	( 2 0 0)	23.121	0.2549	3.2031	4		3200.54	24.1495			2.338	37		81.8187	2562.22	2600.7	2541.11	2541.11	2578.79	2541.11	2563.03		287.69	1199	46561.6	46561.6			81.8424	5240	5311.18	5156.67	5156.67	5262.05	5156.67	5205.81		287.69	1199	59073.9	59073.9			81.895
10	13.0069		67.454	1.3873	31	( 2 2 0)	33.727	0.3604	4.5291	8		3199.77	21.9348			2.678	23		81.7187	2590	2602.48	2541.01	2541.01	2579.78	2541.01	2563.71		288.69	1198	47415.9	47415.9			81.7424	5198.89	5315.65	5156.28	5156.28	5264.76	5156.28	5207.18		288.69	1198	59536.2	59536.2			81.795
10.0204	13.0029		81.286	1.1826	33	( 3 1 1)	40.643	0.4228	5.313	11		3199.01	52.4131			3.019	10		81.6187	2596.67	2604.21	2540.77	2540.77	2580.68	2540.77	2564.3		289.69	1197	46983.7	46983.7			81.6424	5146.67	5320.55	5156.09	5156.09	5267.81	5156.09	5208.83		289.69	1197	59114.1	59114.1			81.695
10.0408	12.9965											3198.25	-110.365			3.359	5		81.5187	2643.33	2606.01	2540.49	2540.49	2581.6	2540.49	2564.9		290.69	1196	47154.6	47154.6			81.5424	5130	5325.94	5156.13	5156.13	5271.24	5156.13	5210.83		290.69	1196	59697	59697			81.595
10.0612	12.9877											3197.48	11.678						81.4187	2633.33	2607.67	2539.99	2539.99	2582.34	2539.99	2565.32		291.69	1195	46451.1	46451.1			81.4424	5132.22	5331.67	5156.25	5156.25	5274.91	5156.25	5213.01		291.69	1195	59295	59295			81.495
10.0816	12.9765											3196.72	2.69334						81.3187	2597.78	2609.5	2539.53	2539.53	2583.19	2539.53	2565.84		292.69	1194	46863.1	46863.1			81.3424	5135.56	5337.68	5156.36	5156.36	5278.73	5156.36	5215.3		292.69	1194	60490.9	60490.9			81.395
10.102	12.9629											3195.95	111.474						81.2187	2563.33	2611.61	2539.24	2539.24	2584.27	2539.24	2566.59		293.69	1193	46993.8	46993.8			81.2424	5244.44	5343.97	5156.46	5156.46	5282.72	5156.46	5217.71		293.69	1193	59606.5	59606.5			81.295
10.1224	12.9471											3195.19	14.011						81.1187	2515.56	2614.02	2539.12	2539.12	2585.58	2539.12	2567.57		294.69	1192	48441	48441			81.1424	5263.33	5350.08	5156.05	5156.05	5286.39	5156.05	5219.75		294.69	1192	58450.8	58450.8			81.195
10.1428	12.9294											3194.43	-8.22553						81.0187	2570	2616.8	2539.24	2539.24	2587.2	2539.24	2568.85		295.69	1191	48943.5	48943.5			81.0424	5305.56	5356.46	5155.55	5155.55	5290.16	5155.55	5221.85		295.69	1191	58963.3	58963.3			81.095
10.1632	12.9103											3193.66	34.9119						80.9187	2521.11	2619.46	2539.09	2539.09	2588.62	2539.09	2569.93		296.69	1190	48049	48049			80.9424	5306.67	5363.01	5154.86	5154.86	5293.96	5154.86	5223.9		296.69	1190	59164.3	59164.3			80.995
10.1836	12.8905											3192.9	64.8988						80.8187	2578.89	2622.52	2539.18	2539.18	2590.36	2539.18	2571.34		297.69	1189	47466.1	47466.1			80.8424	5313.33	5369.95	5154.15	5154.15	5297.97	5154.15	5226.13		297.69	1189	60631.6	60631.6			80.895
10.204	12.8706											3192.13	-49.0603						80.7187	2625.56	2625.46	2538.98	2538.98	2591.9	2538.98	2572.54		298.69	1188	47054.1	47054.1			80.7424	5294.44	5377.29	5153.41	5153.41	5302.19	5153.41	5228.51		298.69	1188	58651.8	58651.8			80.795
10.2244	12.8516											3191.37	72.3684						80.6187	2550	2628.35	2538.56	2538.56	2593.3	2538.56	2573.61		299.69	1187	47827.9	47827.9			80.6424	5250	5385.18	5152.76	5152.76	5306.76	5152.76	5231.18		299.69	1187	58822.6	58822.6			80.695
10.2448	12.8343											3190.6	-15.513						80.5187	2616.67	2631.81	2538.5	2538.5	2595.16	2538.5	2575.15		300.69	1186	48240	48240			80.5424	5343.33	5393.77	5152.31	5152.31	5311.8	5152.31	5234.28		300.69	1186	59254.8	59254.8			80.595
10.2652	12.8196											3189.84	24.0517						80.4187	2587.78	2635.16	2538.12	2538.12	2596.8	2538.12	2576.47		301.69	1185	47506.3	47506.3			80.4424	5366.67	5402.48	5151.42	5151.42	5316.71	5151.42	5237.19		301.69	1185	59134.2	59134.2			80.495
10.2856	12.8084											3189.07	30.8698						80.3187	2637.78	2638.87	2537.88	2537.88	2598.69	2537.88	2578.06		302.69	1184	47395.8	47395.8			80.3424	5477.78	5411.66	5150.42	5150.42	5321.83	5150.42	5240.25		302.69	1184	59315.1	59315.1			80.395
10.306	12.8015											3188.31	1.69308						80.2187	2711.11	2642.59	2537.39	2537.39	2600.45	2537.39	2579.52		303.69	1183	48581.7	48581.7			80.2424	5505.56	5420.95	5148.9	5148.9	5326.77	5148.9	5243.09		303.69	1183	59747.2	59747.2			80.295
10.3264	12.7984											3187.54	67.2129						80.1187	2746.67	2646.22	2536.53	2536.53	2601.97	2536.53	2580.78		304.69	1182	48209.8	48209.8			80.1424	5506.67	5430.81	5147.25	5147.25	5331.94	5147.25	5246.11		304.69	1182	59526.1	59526.1			80.195
10.3468	12.7932											3186.78	-20.8585						80.0187	2758.89	2649.97	2535.5	2535.5	2603.46	2535.5	2582.01		305.69	1181	48380.7	48380.7			80.0424	5545.56	5441.4	5145.58	5145.58	5337.51	5145.58	5249.47		305.69	1181	58993.5	58993.5			80.095
10.3672	12.7374											3186.01	-4.44686						79.9187	2748.89	2653.97	2534.41	2534.41	2605.02	2534.41	2583.36		306.69	1180	48229.9	48229.9			79.9424	5604.44	5452.62	5143.72	5143.72	5343.31	5143.72	5253.03		306.69	1180	59104	59104			79.995
10.3876	12.6624											3185.25	-27.2761						79.8187	2724.44	2658.37	2533.35	2533.35	2606.78	2533.35	2584.94		307.69	1179	47586.7	47586.7			79.8424	5611.11	5464.46	5141.58	5141.58	5349.3	5141.58	5256.75		307.69	1179	59908	59908			79.895
10.408	12.5698											3184.48	86.9669						79.7187	2740	2663.28	2532.41	2532.41	2608.84	2532.41	2586.85		308.69	1178	47556.6	47556.6			79.7424	5518.89	5477.24	5139.4	5139.4	5355.75	5139.4	5260.89		308.69	1178	59968.3	59968.3			79.795
10.4284	12.468											3183.71	112.99						79.6187	2758.89	2668.52	2531.4	2531.4	2610.99	2531.4	2588.93		309.69	1177	47345.5	47345.5			79.6424	5566.67	5491.51	5137.64	5137.64	5363.16	5137.64	5265.99		309.69	1177	60651.7	60651.7			79.695
10.4488	12.3687											3182.95	21.4661						79.5187	2782.22	2674.14	2530.28	2530.28	2613.25	2530.28	2591.17		310.69	1176	47787.7	47787.7			79.5424	5743.33	5506.73	5135.65	5135.65	5370.94	5135.65	5271.45		310.69	1176	60169.3	60169.3			79.595
10.4692	12.2659											3182.18	93.0743						79.4187	2791.11	2680.16	2529.04	2529.04	2615.6	2529.04	2593.6		311.69	1175	48290.2	48290.2			79.4424	5710	5522.43	5132.83	5132.83	5378.53	5132.83	5276.73		311.69	1175	60521.1	60521.1			79.495
10.4896	12.1637											3181.42	122.197						79.3187	2795.56	2686.69	2527.76	2527.76	2618.15	2527.76	2596.3		312.69	1174	48843	48843			79.3424	5641.11	5539.71	5130.15	5130.15	5386.96	5130.15	5282.9		312.69	1174	60732.1	60732.1			79.395
10.51	12.067											3180.65	180.618						79.2187	2735.56	2693.84	2526.44	2526.44	2620.92	2526.44	2599.36		313.69	1173	48390.7	48390.7			79.2424	5743.33	5558.89	5127.78	5127.78	5396.47	5127.78	5290.2		313.69	1173	59485.9	59485.9			79.295
10.5304	11.9803											3179.88	212.88						79.1187	2798.89	2701.97	2525.42	2525.42	2624.26	2525.42	2603.13		314.69	1172	48069.1	48069.1			79.1424	5832.22	5579.35	5124.92	5124.92	5406.33	5124.92	5297.95		314.69	1172	60661.8	60661.8			79.195
10.5508	11.9081											3179.12	-9.27121						79.0187	2883.33	2710.58	2524.08	2524.08	2627.59	2524.08	2607.07		315.69	1171	47767.6	47767.6			79.0424	5906.67	5601.36	5121.64	5121.64	5416.68	5121.64	5306.32		315.69	1171	61264.8	61264.8			79.095
10.5712	11.8537											3178.35	84.8612						78.9187	2873.33	2719.65	2522.31	2522.31	2630.84	2522.31	2611.13		316.69	1170	47868.1	47868.1			78.9424	6043.33	5625.21	5118	5118	5427.67	5118	5315.54		316.69	1170	60169.3	60169.3			78.995
10.5916	11.8187											3177.58	103.937						78.8187	2871.11	2729.76	2520.59	2520.59	2634.49	2520.59	2615.85		317.69	1169	49013.8	49013.8			78.8424	6056.67	5650.88	5113.7	5113.7	5439.12	5113.7	5325.46		317.69	1169	59727.1	59727.1			78.895
10.612	11.8024											3176.82	47.995						78.7187	2877.78	2740.98	2518.87	2518.87	2638.56	2518.87	2621.29		318.69	1168	48461.1	48461.1			78.7424	6007.78	5679.25	5109.32	5109.32	5451.71	5109.32	5336.86		318.69	1168	60420.6	60420.6			78.795
10.6324	11.8017											3176.05	-7.97689						78.6187	2920	2753.42	2517.11	2517.11	2643.03	2517.11	2627.5		319.69	1167	48260.1	48260.1			78.6424	5947.78	5710.95	5105.15	5105.15	5465.85	5105.15	5350.26		319.69	1167	60028.6	60028.6			78.695
10.6528	11.8118											3175.28	121.743						78.5187	2921.11	2767.09	2515.13	2515.13	2647.78	2515.13	2634.44		320.69	1166	49013.8	49013.8			78.5424	6022.22	5746.47	5101.24	5101.24	5481.75	5101.24	5365.97		320.69	1166	60722.1	60722.1			78.595
10.6732	11.8266											3174.51	-38.5633						78.4187	2942.22	2782.38	2513.14	2513.14	2653.06	2513.14	2642.46		321.69	1165	49616.8	49616.8			78.4424	6058.89	5785.67	5096.97	5096.97	5498.94	5096.97	5383.71		321.69	1165	60681.9	60681.9			78.495
10.6936	11.8409											3173.75	22.6251						78.3187	2972.22	2799.44	2511.03	2511.03	2658.84	2511.03	2651.64		322.69	1164	48018.9	48018.9			78.3424	6143.33	5829.31	5092.5	5092.5	5517.78	5092.5	5404.03		322.69	1164	61636.6	61636.6			78.395
10.714	11.8508											3172.98	93.5158						78.2187	2971.11	2818.51	2508.77	2508.77	2665.13	2508.77	2662.15		323.69	1163	49124.4	49124.4			78.2424	6271.11	5877.83	5087.63	5087.63	5538.27	5087.63	5427.18		323.69	1163	61315	61315			78.295
10.7344	11.8546											3172.21	125.265						78.1187	3096.67	2840.08	2506.5	2506.5	2672.18	2506.5	2674.41		324.69	1162	48179.7	48179.7			78.1424	6187.78	5931.86	5082.13	5082.13	5560.46	5082.13	5453.53		324.69	1162	60802.5	60802.5			78.195
10.7548	11.8525											3171.44	134.168						78.0187	3061.11	2863.95	2503.61	2503.61	2679.44	2503.61	2688.12		325.69	1161	48883.2	48883.2			78.0424	6372.22	5993.35	5077	5077	5585.6	5077	5484.75		325.69	1161	60400.5	60400.5			78.095
10.7752	11.8463											3170.68	175.574						77.9187	3114.44	2891.39	2500.87	2500.87	2687.8	2500.87	2704.45		326.69	1160	49104.3	49104.3			77.9424	6451.11	6062.23	5070.99	5070.99	5612.77	5070.99	5520.44		326.69	1160	59928.1	59928.1			77.995
10.7956	11.8391											3169.91	93.2521						77.8187	3088.89	2922.57	2497.86	2497.86	2696.97	2497.86	2723.46		327.69	1159	49044	49044			77.8424	6508.89	6140.4	5064.58	5064.58	5642.86	5064.58	5562.13		327.69	1159	59817.6	59817.6			77.895
10.816	11.834											3169.14	111.784						77.7187	3133.33	2958.62	2494.96	2494.96	2707.45	2494.96	2746.14		328.69	1158	49234.9	49234.9			77.7424	6665.56	6229.71	5057.88	5057.88	5676.4	5057.88	5611.19		328.69	1158	61003.5	61003.5			77.795
10.8364	11.8333											3168.37	71.7022						77.6187	3167.78	3000.11	2491.83	2491.83	2719.07	2491.83	2772.86		329.69	1157	49104.3	49104.3			77.6424	6861.11	6331.81	5050.42	5050.42	5713.46	5050.42	5668.76		329.69	1157	60179.4	60179.4			77.695
10.8568	11.8381											3167.6	-20.4553						77.5187	3265.56	3048.2	2488.51	2488.51	2732.09	2488.51	2804.62		330.69	1156	49385.7	49385.7			77.5424	6878.89	6449.12	5042.01	5042.01	5754.48	5042.01	5736.65		330.69	1156	60943.2	60943.2			77.595
10.8772	11.8474											3166.83	82.5152						77.4187	3340	3103.97	2484.7	2484.7	2746.43	2484.7	2842.24		331.69	1155	49486.2	49486.2			77.4424	7085.56	6585.66	5033.49	5033.49	5801.04	5033.49	5818.11		331.69	1155	61475.8	61475.8			77.495
10.8976	11.8593											3166.06	71.594						77.3187	3338.89	3169.26	2480.5	2480.5	2762.52	2480.5	2887.25		332.69	1154	50069.1	50069.1			77.3424	7162.22	6744.55	5023.96	5023.96	5853.19	5023.96	5915.33		332.69	1154	60360.3	60360.3			77.395
10.918	11.8711											3165.3	135.411						77.2187	3486.67	3246.59	2476.29	2476.29	2781.13	2476.29	2941.75		333.69	1153	50571.6	50571.6			77.2424	7224.44	6931.29	5014.04	5014.04	5912.69	5014.04	6032.64		333.69	1153	60420.6	60420.6			77.295
10.9384	11.8802											3164.53	59.3841						77.1187	3490	3337.81	2471.33	2471.33	2802.06	2471.33	3007.09		334.69	1152	49596.7	49596.7			77.1424	7447.78	7151.95	5003.78	5003.78	5981.1	5003.78	6174.63		334.69	1152	60551.2	60551.2			77.195
10.9588	11.8855											3163.76	22.3423						77.0187	3472.22	3446.78	2466.34	2466.34	2826.76	2466.34	3086.36		335.69	1151	49636.9	49636.9			77.0424	7757.78	7413.04	4992.43	4992.43	6059.68	4992.43	6345.79		335.69	1151	60380.4	60380.4			77.095
10.9792	11.8869											3162.99	50.2628						76.9187	3647.78	3577.17	2461.4	2461.4	2856.4	2461.4	3182.17		336.69	1150	50159.5	50159.5			76.9424	7812.22	7722.48	4979.6	4979.6	6150.7	4979.6	6551.38		336.69	1150	60490.9	60490.9			76.995
10.9996	11.885											3162.22	152.863						76.8187	3707.78	3731.73	2455.58	2455.58	2891.53	2455.58	3295.78		337.69	1149	49023.9	49023.9			76.8424	8172.22	8090.5	4966.45	4966.45	6259.08	4966.45	6797.87		337.69	1149	62038.6	62038.6			76.895
11.02	11.8811											3161.45	8.49291						76.7187	3743.33	3914.11	2449.43	2449.43	2934.86	2449.43	3428.68		338.69	1148	49717.3	49717.3			76.7424	8516.67	8523.89	4951.57	4951.57	6388.56	4951.57	7086.9		338.69	1148	61385.4	61385.4			76.795
11.0404	11.8757											3160.68	188.934						76.6187	3976.67	4125.34	2443.09	2443.09	2989.53	2443.09	3578.9		339.69	1147	48983.7	48983.7			76.6424	8922.22	9027.25	4935.02	4935.02	6546.39	4935.02	7415.88		339.69	1147	60511	60511			76.695
11.0608	11.8688											3159.91	-0.94209						76.5187	4158.89	4360.98	2435.56	2435.56	3058.7	2435.56	3737.83		340.69	1146	49023.9	49023.9			76.5424	9243.33	9596.42	4916.52	4916.52	6742.07	4916.52	7770.86		340.69	1146	62219.5	62219.5			76.595
11.0812	11.8598											3159.14	228.066						76.4187	4417.78	4611.08	2427.1	2427.1	3148.19	2427.1	3889.99		341.69	1145	49566.6	49566.6			76.4424	9663.33	10213.8	4896.43	4896.43	6988.95	4896.43	8121.31		341.69	1145	61656.7	61656.7			76.495
11.1016	11.8478											3158.37	145.297						76.3187	4615.56	4858.37	2417.34	2417.34	3264.72	2417.34	4010.98		342.69	1144	50159.5	50159.5			76.3424	10188.9	10845.4	4874.31	4874.31	7303.28	4874.31	8416.38		342.69	1144	60139.2	60139.2			76.395
11.122	11.8319											3157.6	143.663						76.2187	4953.33	5085.06	2406.55	2406.55	3417.36	2406.55	4074.24		343.69	1143	50008.8	50008.8			76.2424	10666.7	11449.9	4849.64	4849.64	7705.14	4849.64	8594.43		343.69	1143	60561.3	60561.3			76.295
11.1424	11.812											3156.83	122.517						76.1187	5082.22	5282.23	2394.05	2394.05	3615.56	2394.05	4060.73		344.69	1142	49596.7	49596.7			76.1424	11520	12003.3	4822.64	4822.64	8218.84	4822.64	8607.07		344.69	1142	61747.2	61747.2			76.195
11.1628	11.7888											3156.06	13.7279						76.0187	5471.11	5462.26	2380.86	2380.86	3871.4	2380.86	3971.72		345.69	1141	49697.2	49697.2			76.0424	12334.4	12519.7	4791.55	4791.55	8869.15	4791.55	8442.12		345.69	1141	61998.4	61998.4			76.095
11.1832	11.7635											3155.29	83.3714						75.9187	5642.22	5653.61	2365.7	2365.7	4194.63	2365.7	3824.68		346.69	1140	49707.3	49707.3			75.9424	13457.8	13060.2	4756.54	4756.54	9682.99	4756.54	8133.73		346.69	1140	62701.9	62701.9			75.995
11.2036	11.7375											3154.52	195.123						75.8187	6148.89	5893.94	2349.62	2349.62	4596	2349.62	3647.56		347.69	1139	49868.1	49868.1			75.8424	14286.7	13706.5	4716.15	4716.15	10683.2	4716.15	7739.45		347.69	1139	62008.5	62008.5			75.895
11.224	11.7116											3153.75	157.609						75.7187	6454.44	6212.18	2330.98	2330.98	5080.61	2330.98	3462.55		348.69	1138	51315.3	51315.3			75.7424	15275.6	14535	4671.73	4671.73	11888.9	4671.73	7317.86		348.69	1138	62862.7	62862.7			75.795
11.2444	11.6861											3152.98	55.2129						75.6187	6897.78	6626.53	2310.75	2310.75	5651.14	2310.75	3286.14		349.69	1137	49707.3	49707.3			75.6424	16267.8	15590.4	4622.51	4622.51	13304.9	4622.51	6908.01		349.69	1137	61224.6	61224.6			75.695
11.2648	11.6605											3152.2	137.618						75.5187	7435.56	7138.55	2288.24	2288.24	6301.69	2288.24	3125.09		350.69	1136	49998.7	49998.7			75.5424	17493.3	16880.3	4568.46	4568.46	14918.2	4568.46	6530.53		350.69	1136	60742.2	60742.2			75.595
11.2852	11.633											3151.43	-49.0993						75.4187	7937.78	7735.02	2262.98	2262.98	7017.1	2262.98	2980.91		351.69	1135	49275.1	49275.1			75.4424	18741.1	18367	4508.47	4508.47	16684.2	4508.47	6191.21		351.69	1135	61435.6	61435.6			75.495
11.3056	11.6014											3150.66	169.345						75.3187	8375.56	8388	2235.14	2235.14	7770.36	2235.14	2852.78		352.69	1134	49636.9	49636.9			75.3424	19816.7	19961.2	4442.4	4442.4	18514.7	4442.41	5888.84		352.69	1134	62058.7	62058.7			75.395
11.326	11.5632											3149.89	99.2686						75.2187	8864.44	9052.55	2205.01	2205.01	8518.79	2205.01	2738.77		353.69	1133	49164.6	49164.6			75.2424	20733.3	21509.3	4371.04	4371.04	20260.8	4371.05	5619.59		353.69	1133	61274.8	61274.8			75.295
11.3464	11.5164											3149.12	181.459						75.1187	9217.78	9664.15	2172.33	2172.33	9200.36	2172.33	2636.13		354.69	1132	50611.8	50611.8			75.1424	21626.7	22790.6	4295.1	4295.1	21707.2	4295.11	5378.53		354.69	1132	61526.1	61526.1			75.195
11.3668	11.4604											3148.35	185.838						75.0187	9702.22	10143.1	2137.76	2137.76	9737.77	2137.76	2543.12		355.69	1131	50089.2	50089.2			75.0424	22244.4	23550.1	4214.65	4214.65	22604.5	4214.67	5160.23		355.69	1131	62219.5	62219.5			75.095
11.3872	11.3961											3147.57	102.727						74.9187	10008.9	10405.5	2100.64	2100.65	10049.1	2100.65	2457.02		356.69	1130	50330.4	50330.4			74.9424	22962.2	23584.8	4130.97	4130.97	22754.6	4131.03	4961.13		356.69	1130	60923.1	60923.1			74.995
11.4076	11.3263											3146.8	123.236						74.8187	10196.7	10391	2061.84	2061.84	10075.9	2061.86	2376.97		357.69	1129	50209.8	50209.8			74.8424	23117.8	22837.7	4043.56	4043.56	22104.4	4043.74	4776.64		357.69	1129	60119.1	60119.1			74.895
11.428	11.2545											3146.03	91.8941						74.7187	10310	10086.8	2021.93	2021.93	9806.6	2021.97	2302.12		358.69	1128	50149.5	50149.5			74.7424	22734.4	21431.4	3955.03	3955.03	20779.9	3955.5	4606.02		358.69	1128	61345.2	61345.2			74.795
11.4484	11.1846											3145.26	63.7661						74.6187	9888.89	9533.19	1981.26	1981.26	9282.59	1981.39	2231.72		359.69	1127	51405.7	51405.7			74.6424	21158.9	19599.1	3867.86	3867.86	19016.7	3869.05	4449.06		359.69	1127	60822.6	60822.6			74.695
11.4688	11.1202											3144.49	116.53						74.5187	9370	8807.05	1942.46	1942.47	8581.68	1942.83	2167.45		360.69	1126	51516.3	51516.3			74.5424	18863.3	17587.3	3787.6	3787.61	17062.9	3790.47	4309.09		360.69	1126	61566.3	61566.3			74.595
11.4892	11.0637											3143.71	136.879						74.4187	8654.44	7990.27	1906.01	1906.04	7786.22	1906.98	2109.06		361.69	1125	50601.7	50601.7			74.4424	16181.1	15588.4	3717.62	3717.66	15111.7	3724.18	4187.76		361.69	1125	60661.8	60661.8			74.495
11.5096	11.0165											3142.94	137.771						74.3187	7342.22	7153.29	1872.9	1872.96	6966.78	1875.31	2056.95		362.69	1124	49476.1	49476.1			74.3424	13524.4	13726.9	3659.78	3659.86	13286.8	3674.07	4085.49		362.69	1124	62812.5	62812.5			74.395
11.53	10.9774											3142.17	125.687						74.2187	6343.33	6350.56	1846.06	1846.2	6177.28	1851.7	2013.57		363.69	1123	50229.9	50229.9			74.2424	11192.2	12072.3	3613.99	3614.21	11655.3	3643.65	4001.07		363.69	1123	62430.6	62430.6			74.295
11.5504	10.9442											3141.4	145.919						74.1187	5352.22	5615.83	1823.99	1824.31	5450.04	1836.45	1977.02		364.69	1122	50863	50863			74.1424	9788.89	10657.4	3578.81	3579.35	10244.9	3637.43	3932.13		364.69	1122	61908	61908			74.195
11.5708	10.9145											3140.62	78.7861						74.0187	4527.78	4971.67	1806.68	1807.37	4804.73	1832.64	1946.97		365.69	1121	50812.8	50812.8			74.0424	8591.11	9490.6	3549.99	3551.24	9055.38	3660.3	3873.64		365.69	1121	61747.2	61747.2			74.095
11.5912	10.8865											3139.85	86.0154						73.9187	4026.67	4431.23	1793.33	1794.81	4249.63	1844.41	1922.37		366.69	1120	50239.9	50239.9			73.9424	7956.67	8572.5	3526.59	3529.4	8074.53	3724.28	3824.06		366.69	1120	61767.3	61767.3			73.995
11.6116	10.8599											3139.08	77.0418						73.8187	3814.44	4001.18	1782.37	1785.45	3784.18	1877.23	1901.43		367.69	1119	50913.3	50913.3			73.8424	7625.56	7896.35	3506.03	3512.12	7278.64	3843.37	3780.3		367.69	1119	61676.8	61676.8			73.895
11.632	10.836											3138.3	171.48						73.7187	3642.22	3684.78	1772.4	1778.61	3402.18	1938.63	1882.57		368.69	1118	51616.8	51616.8			73.7424	7654.44	7455.1	3486.91	3499.68	6640.53	4035.09	3740.53		368.69	1118	61254.7	61254.7			73.795
11.6524	10.8165											3137.53	133.339						73.6187	3624.44	3484.1	1763.23	1775.33	3094.86	2038.14	1865.45		369.69	1117	51335.4	51335.4			73.6424	7720	7240.8	3467.56	3493.39	6131.54	4315.82	3702.73		369.69	1117	61807.5	61807.5			73.695
11.6728	10.8033											3136.76	33.7797						73.5187	3581.11	3397.87	1754.09	1776.97	2850.84	2183.16	1849.18		370.69	1116	50983.6	50983.6			73.5424	7771.11	7244.84	3447.82	3498.26	5725.81	4697.79	3666.45		370.69	1116	62551.2	62551.2			73.595
11.6932	10.7974											3135.98	141.001						73.4187	3564.44	3421.57	1745.13	1787.01	2659.05	2377.11	1833.79		371.69	1115	51013.8	51013.8			73.4424	7885.56	7453.53	3427.76	3522.88	5400.76	5181.67	3631.49		371.69	1115	62641.6	62641.6			73.495
11.7136	10.7986											3135.21	73.711						73.3187	3690	3544.33	1736.2	1810.48	2508.72	2614.69	1819.05		372.69	1114	51074.1	51074.1			73.3424	8151.11	7844.15	3407.07	3580.31	5137.09	5750.6	3597.35		372.69	1114	62239.6	62239.6			73.395
11.734	10.8065											3134.43	16.0993						73.2187	3813.33	3747.36	1726.62	1854.23	2389.71	2879.07	1804.2		373.69	1113	51948.4	51948.4			73.2424	8587.78	8383.65	3385.05	3689.73	4918.99	6366.91	3563.16		373.69	1113	62179.3	62179.3			73.295
11.7544	10.8206											3133.66	39.2091						73.1187	3952.22	4006.15	1716.38	1928.74	2294.23	3143.14	1789.18		374.69	1112	51888.1	51888.1			73.1424	9044.44	9031.52	3360.9	3878.36	4734.09	6973.82	3527.95		374.69	1112	61516	61516			73.195
11.7748	10.841											3132.89	113.94						73.0187	4182.22	4293.7	1705.41	2047.73	2215.95	3372.38	1773.84		375.69	1111	51104.2	51104.2			73.0424	9534.44	9747.9	3334.52	4183.2	4573.67	7503.09	3491.49		375.69	1111	63958.2	63958.2			73.095
11.7952	10.869											3132.11	101.45						72.9187	4474.44	4586.75	1693.25	2227.8	2149.7	3531.3	1757.7		376.69	1110	51023.8	51023.8			72.9424	10293.3	10503.2	3305.74	4649.84	4431.32	7885.73	3453.51		376.69	1110	62892.9	62892.9			72.995
11.8156	10.9063											3131.34	24.377						72.8187	4792.22	4873.68	1679.61	2488.15	2091.68	3592.26	1740.41		377.69	1109	50742.4	50742.4			72.8424	11097.8	11288	3273.3	5328.94	4301.27	8065.07	3412.65		377.69	1109	62943.1	62943.1			72.895
11.836	10.9551											3130.56	47.3419						72.7187	5122.22	5159.71	1664.33	2849.06	2039.25	3542.62	1721.78		378.69	1108	52521.3	52521.3			72.7424	12055.6	12121.6	3236.99	6272.93	4180.04	8010.96	3368.6		378.69	1108	62460.7	62460.7			72.795
11.8564	11.0166											3129.79	147.708						72.6187	5566.67	5467.21	1647.37	3328.86	1990.59	3388.12	1701.73		379.69	1107	51757.5	51757.5			72.6424	13148.9	13048	3196.05	7525.89	4064.53	7725.23	3320.55		379.69	1107	62179.3	62179.3			72.695
11.8768	11.0905											3129.01	57.6665						72.5187	5938.89	5829.77	1628.13	3939.95	1943.91	3150.66	1679.65		380.69	1106	51697.2	51697.2			72.5424	14393.3	14125.3	3149.86	9113.22	3952.32	7241.59	3267.79		380.69	1106	62109	62109			72.595
11.8972	11.1745											3128.24	125.681						72.4187	6365.56	6283.14	1606.98	4685.85	1898.67	2863.71	1655.87		381.69	1105	52370.5	52370.5			72.4424	15642.2	15404.4	3097.67	11028.7	3841.35	6617.74	3209.55		381.69	1105	62993.4	62993.4			72.495
11.9176	11.2643											3127.46	74.3116						72.3187	7064.44	6851.36	1583.63	5555.61	1853.98	2562.59	1630.08		382.69	1104	51355.5	51355.5			72.3424	17021.1	16906.5	3039.45	13225.4	3730.52	5923.15	3145.71		382.69	1104	63445.6	63445.6			72.395
11.938	11.3546											3126.69	109.993						72.2187	7536.67	7535.62	1556.74	6520.47	1808.04	2276.41	1600.93		383.69	1103	51435.9	51435.9			72.2424	18210	18602	2974.55	15607.5	3618.34	5224.13	3075.62		383.69	1103	63013.5	63013.5			72.295
11.9584	11.44											3125.91	103.72						72.1187	8058.89	8311.68	1527.4	7536.1	1761.6	2026.69	1569.48		384.69	1102	51546.4	51546.4			72.1424	19524.4	20402.3	2903.83	18033.8	3504.97	4574.96	3000.07		384.69	1102	63224.5	63224.5			72.195
11.9788	11.5166											3125.14	94.1938						72.0187	8802.22	9127.01	1495.35	8541.19	1714.13	1822.26	1535.48		385.69	1101	52561.5	52561.5			72.0424	21024.4	22161.9	2826.68	20325.5	3389.21	4008.79	2918.43		385.69	1101	61787.4	61787.4			72.095
11.9992	11.5816											3124.36	71.7509						71.9187	9524.44	9907.82	1459.5	9462.7	1664.31	1661.5	1497.81		386.69	1100	52501.2	52501.2			71.9424	22294.4	23697.1	2742.22	22285.8	3269.69	3538.51	2829.77		386.69	1100	62119	62119			71.995
12.0196	11.6338											3123.58	94.3985						71.8187	9944.44	10572.4	1419.92	10225.8	1612.06	1537.72	1456.53		387.69	1099	51124.3	51124.3			71.8424	23533.3	24819.5	2651.47	23729.6	3147.01	3162.25	2735.11		387.69	1099	62601.4	62601.4			71.895
12.04	11.6736											3122.81	7.46411						71.7187	10468.9	11044.1	1378.1	10763.7	1558.67	1442.92	1413.11		388.69	1098	51918.3	51918.3			71.7424	24566.7	25365.7	2554.54	24507.3	3020.95	2866.54	2634.53		388.69	1098	62621.5	62621.5			71.795
12.0604	11.7024											3122.03	55.8283						71.6187	10958.9	11260.9	1333.49	11023.6	1503.51	1367.16	1367.01		389.69	1097	52069	52069			71.6424	25565.6	25229.2	2452.37	24531.4	2892.1	2633.85	2528.93		389.69	1097	61887.9	61887.9			71.695
12.0808	11.7221											3121.26	133.136						71.5187	11280	11186.4	1286.26	10977.4	1446.61	1302.76	1318.38		390.69	1096	52762.5	52762.5			71.5424	26077.8	24377.9	2345.09	23788.8	2760.34	2445.61	2418.44		390.69	1096	62852.7	62852.7			71.595
12.1012	11.7354											3120.48	123.438						71.4187	11418.9	10815.8	1237.22	10625.8	1388.69	1244.86	1268.03		391.69	1095	51888.1	51888.1			71.4424	25625.6	22862.8	2234.93	22346.7	2627.67	2287.95	2305.27		391.69	1095	62752.2	62752.2			71.495
12.1216	11.7453											3119.7	68.6396						71.3187	11023.3	10174.1	1187.26	9997.86	1330.56	1190.59	1216.84		392.69	1094	51767.5	51767.5			71.3424	23948.9	20807.7	2126.36	20341.6	2498.36	2152.99	2193.87		392.69	1094	62018.5	62018.5			71.395
12.142	11.7548											3118.93	49.241						71.2187	10583.3	9313.67	1139	9148.12	1274.77	1140.37	1167.41		393.69	1093	52199.7	52199.7			71.2424	20865.6	18386.7	2025.07	17956.3	2377.91	2037.81	2089.91		393.69	1093	63656.7	63656.7			71.295
12.1624	11.7673											3118.15	94.1969						71.1187	9462.22	8301.86	1092.66	8145.2	1221.47	1093.19	1119.98		394.69	1092	51918.3	51918.3			71.1424	17192.2	15796.2	1937.62	15392.9	2272.73	1943.42	1999.95		394.69	1092	62681.8	62681.8			71.195
12.1828	11.7864											3117.37	39.3449						71.0187	7951.11	7216.13	1051.59	7067.28	1173.96	1051.79	1077.87		395.69	1091	51667	51667			71.0424	13407.8	13221.9	1866.82	12840.8	2185.48	1869.33	1926.77		395.69	1091	62169.3	62169.3			71.095
12.2032	11.8155											3116.6	81.013						70.9187	6290	6130.05	1017.74	5988.29	1134.13	1017.8	1043.04		396.69	1090	51345.4	51345.4			70.9424	9905.56	10818.5	1813.25	10456.4	2116.65	1814.29	1870.97		396.69	1090	63013.5	63013.5			70.995
12.2236	11.8578											3115.82	74.3832						70.8187	4864.44	5105.46	991.867	4970.21	1102.7	991.889	1016.25		397.69	1089	52772.5	52772.5			70.8424	7284.44	8694.6	1775.69	8349.39	2064.88	1776.09	1831.29		397.69	1089	62822.5	62822.5			70.895
12.244	11.9158											3115.04	87.0282						70.7187	3625.56	4186.45	972.865	4057.26	1078.53	972.872	996.374		398.69	1088	52963.5	52963.5			70.7424	5455.56	6907.98	1750.12	6578.26	2026.08	1750.27	1803.72		398.69	1088	63053.7	63053.7			70.795
12.2644	11.99											3114.26	102.857						70.6187	2841.11	3399.85	959.849	3276.31	1060.7	959.851	982.53		399.69	1087	52933.3	52933.3			70.6424	4384.44	5472.67	1732.92	5157.3	1996.52	1732.97	1784.63		399.69	1087	63385.3	63385.3			70.695
12.2848	12.079											3113.49	60.7738						70.5187	2248.89	2754.1	950.618	2635.85	1046.97	950.618	972.514		400.69	1086	52662	52662			70.5424	3726.67	4367.91	1720.61	4065.93	1972.66	1720.63	1770.52		400.69	1086	62571.3	62571.3			70.595
12.3052	12.1783											3112.71	108.698						70.4187	1897.78	2245.15	944.247	2131.85	1036.39	944.247	965.398		401.69	1085	52611.7	52611.7			70.4424	3286.67	3551.95	1711.3	3262.49	1952.54	1711.31	1759.51		401.69	1085	62772.3	62772.3			70.495
12.3256	12.2813											3111.93	-0.92886						70.3187	1660	1858.93	939.569	1750.28	1027.78	939.569	960.011		402.69	1084	52390.6	52390.6			70.3424	2944.44	2972.43	1703.99	2694.73	1935.1	1703.99	1750.57		402.69	1084	63988.3	63988.3			70.395
12.346	12.3787											3111.15	95.1464						70.2187	1473.33	1576.39	936.034	1472.1	1020.55	936.034	955.803		403.69	1083	51486.1	51486.1			70.2424	2694.44	2575.94	1698.23	2309.29	1919.83	1698.23	1743.28		403.69	1083	62722	62722			70.295
12.3664	12.4603											3110.38	-49.8439						70.1187	1321.11	1376.95	933.397	1276.77	1014.45	933.397	952.526		404.69	1082	51727.3	51727.3			70.1424	2478.89	2313.8	1693.61	2057.56	1906.26	1693.61	1737.19		404.69	1082	63204.4	63204.4			70.195
12.3868	12.5167											3109.6	17.2403						70.0187	1266.67	1240.86	931.495	1144.55	1009.28	931.495	950.014		405.69	1081	51908.2	51908.2			70.0424	2364.44	2145.71	1689.96	1899.28	1894.2	1689.96	1732.15		405.69	1081	63676.8	63676.8			70.095
12.4072	12.5419											3108.82	142.098						69.9187	1263.33	1150.57	929.85	1057.91	1004.57	929.85	947.788		406.69	1080	51817.8	51817.8			69.9424	2302.22	2040.27	1686.83	1803.09	1883.15	1686.83	1727.69		406.69	1080	62943.1	62943.1			69.995
12.4276	12.5335											3108.04	61.3321						69.8187	1181.11	1091.98	928.214	1002.77	1000.04	928.214	945.597		407.69	1079	53455.9	53455.9			69.8424	2228.89	1974.76	1683.97	1746.33	1872.82	1683.97	1723.56		407.69	1079	63124	63124			69.895
12.448	12.4938											3107.26	96.1732						69.7187	1164.44	1054.98	926.973	969.02	996.076	926.973	943.827		408.69	1078	52300.2	52300.2			69.7424	2072.22	1933.9	1681.44	1713.74	1863.23	1681.44	1719.82		408.69	1078	62842.6	62842.6			69.795
12.4684	12.4285											3106.48	37.8664						69.6187	1122.22	1031.65	925.808	948.779	992.335	925.808	942.156		409.69	1077	53335.3	53335.3			69.6424	2041.11	1908.12	1679.63	1695.78	1854.74	1679.63	1716.85		409.69	1077	63294.9	63294.9			69.695
12.4888	12.3453											3105.71	159.326						69.5187	1112.22	1016.96	924.844	937	988.936	924.844	940.709		410.69	1076	52842.9	52842.9			69.5424	1990	1890.67	1677.95	1685.75	1846.75	1677.95	1714.07		410.69	1076	63284.8	63284.8			69.595
12.5092	12.2521											3104.93	36.7839						69.4187	1058.89	1007.35	923.925	930.156	985.713	923.925	939.327		411.69	1075	53837.8	53837.8			69.4424	1926.67	1878.03	1676.5	1680.14	1839.32	1676.5	1711.57		411.69	1075	63304.9	63304.9			69.495
12.5296	12.1555											3104.15	49.0417						69.3187	1040	1000.92	923.262	926.357	982.867	923.262	938.222		412.69	1074	53486.1	53486.1			69.3424	1853.33	1868.18	1675.34	1676.98	1832.49	1675.34	1709.39		412.69	1074	64219.5	64219.5			69.395
12.55	12.0601											3103.37	167.158						69.2187	1016.67	996.25	922.69	924.178	980.225	922.69	937.226		413.69	1073	53566.5	53566.5			69.2424	1877.78	1860.09	1674.52	1675.23	1826.29	1674.52	1707.6		413.69	1073	62792.4	62792.4			69.295
12.5704	11.9681											3102.59	70.2659						69.1187	940	992.623	922.228	922.922	977.799	922.228	936.359		414.69	1072	53395.6	53395.6			69.1424	1904.44	1852.69	1673.57	1673.87	1820.24	1673.57	1705.73		414.69	1072	62792.4	62792.4			69.195
12.5908	11.8797											3101.81	53.571						69.0187	983.333	989.901	922.141	922.454	975.846	922.141	935.883		415.69	1071	54079	54079			69.0424	1816.67	1845.7	1672.5	1672.62	1814.31	1672.5	1703.77		415.69	1071	63787.3	63787.3			69.095
12.6112	11.7945											3101.03	24.0299						68.9187	977.778	987.277	921.841	921.978	973.772	921.841	935.209		416.69	1070	54280	54280			68.9424	1781.11	1839.49	1671.83	1671.88	1809.02	1671.83	1702.25		416.69	1070	64189.3	64189.3			68.995
12.6316	11.7119											3100.25	7.30138						68.8187	983.333	984.878	921.567	921.625	971.81	921.567	934.576		417.69	1069	53606.7	53606.7			68.8424	1732.22	1833.73	1671.33	1671.34	1804.12	1671.33	1700.92		417.69	1069	64249.6	64249.6			68.895
12.652	11.6316											3099.47	61.0863						68.7187	926.667	982.589	921.263	921.287	969.9	921.263	933.929		418.69	1068	55013.7	55013.7			68.7424	1806.67	1828.46	1671.04	1671.05	1799.64	1671.04	1699.86		418.69	1068	64340.1	64340.1			68.795
12.6724	11.5533											3098.69	114.829						68.6187	938.889	980.686	921.237	921.246	968.342	921.237	933.572		419.69	1067	54069	54069			68.6424	1756.67	1823.08	1670.41	1670.41	1795.02	1670.41	1698.47		419.69	1067	63717	63717			68.695
12.6928	11.4763											3097.91	-84.6586						68.5187	918.889	978.815	921.15	921.154	966.795	921.15	933.167		420.69	1066	52531.3	52531.3			68.5424	1744.44	1818.14	1670.01	1670.01	1790.8	1670.01	1697.35		420.69	1066	62983.3	62983.3			68.595
12.7132	11.3987											3097.13	-50.1812						68.4187	957.778	977.124	921.161	921.163	965.412	921.161	932.872		421.69	1065	52963.5	52963.5			68.4424	1722.22	1813.45	1669.67	1669.67	1786.82	1669.67	1696.3		421.69	1065	63425.5	63425.5			68.495
12.7336	11.3181											3096.35	-15.7384						68.3187	905.556	975.318	920.982	920.982	963.901	920.982	932.398		422.69	1064	52863	52863			68.3424	1722.22	1809.06	1669.42	1669.42	1783.09	1669.42	1695.39		422.69	1064	63274.8	63274.8			68.395
12.754	11.2317											3095.57	92.3478						68.2187	935.556	973.837	921.057	921.058	962.705	921.057	932.19		423.69	1063	53496.1	53496.1			68.2424	1748.89	1804.84	1669.18	1669.18	1779.52	1669.18	1694.49		423.69	1063	63274.8	63274.8			68.295
12.7744	11.1378											3094.79	33.8281						68.1187	893.333	972.277	920.986	920.986	961.417	920.986	931.846		424.69	1062	54692.1	54692.1			68.1424	1645.56	1800.66	1668.81	1668.81	1775.97	1668.81	1693.5		424.69	1062	63465.7	63465.7			68.195
12.7948	11.0358											3094.01	-47.1112						68.0187	923.333	970.985	921.122	921.122	960.388	921.122	931.719		425.69	1061	53516.2	53516.2			68.0424	1674.44	1797.12	1668.92	1668.92	1773.03	1668.92	1693.01		425.69	1061	64209.4	64209.4			68.095
12.8152	10.9273											3093.23	86.4738						67.9187	921.111	969.605	921.111	921.111	959.262	921.111	931.454		426.69	1060	53978.5	53978.5			67.9424	1668.89	1793.6	1668.89	1668.89	1770.08	1668.89	1692.41		426.69	1060	64018.5	64018.5			67.995
12.8356	10.8165											3092.45	69.5331						67.8187	934.444								427.69	1059	54722.2	54722.2			67.8424	1678.89								427.69	1059	64149.1	64149.1			67.895
12.856	10.7103											3091.67	36.5735						67.7187	906.667								428.69	1058	54842.8	54842.8			67.7424	1676.67								428.69	1058	63847.6	63847.6			67.795
12.8764	10.6174											3090.88	83.6074						67.6187	907.778								429.69	1057	53767.5	53767.5			67.6424	1653.33								429.69	1057	64119	64119			67.695
12.8968	10.547											3090.1	37.8136						67.5187	890								430.69	1056	53466	53466			67.5424	1617.78								430.69	1056	64752.1	64752.1			67.595
12.9172	10.5072											3089.32	-20.7826						67.4187	884.444								431.69	1055	53033.8	53033.8			67.4424	1628.89								431.69	1055	64279.8	64279.8			67.495
12.9376	10.503											3088.54	-2.61479						67.3187	908.889								432.69	1054	52923.3	52923.3			67.3424	1617.78								432.69	1054	65103.9	65103.9			67.395
12.958	10.5356											3087.76	41.111						67.2187	885.556								433.69	1053	53707.2	53707.2			67.2424	1526.67								433.69	1053	63717	63717			67.295
12.9784	10.6017											3086.98	167.938						67.1187	884.444								434.69	1052	54249.9	54249.9			67.1424	1573.33								434.69	1052	64058.7	64058.7			67.195
12.9988	10.6943											3086.19	13.3641						67.0187	840								435.69	1051	53908.2	53908.2			67.0424	1524.44								435.69	1051	64420.5	64420.5			67.095
13.0192	10.8043											3085.41	44.2167						66.9187	860								436.69	1050	53596.6	53596.6			66.9424	1548.89								436.69	1050	64953.1	64953.1			66.995
13.0396	10.9218											3084.63	36.6876						66.8187	845.556								437.69	1049	53536.3	53536.3			66.8424	1530								437.69	1049	64882.8	64882.8			66.895
13.06	11.0378											3083.85	45.1181						66.7187	852.222								438.69	1048	54631.8	54631.8			66.7424	1457.78								438.69	1048	65194.3	65194.3			66.795
13.0804	11.1457											3083.07	149.372						66.6187	810								439.69	1047	54370.5	54370.5			66.6424	1458.89								439.69	1047	65877.7	65877.7			66.695
13.1008	11.2418											3082.28	93.853						66.5187	795.556								440.69	1046	55305.1	55305.1			66.5424	1443.33								440.69	1046	65164.2	65164.2			66.595
13.1212	11.3245											3081.5	124.567						66.4187	803.333								441.69	1045	54993.6	54993.6			66.4424	1433.33								441.69	1045	64862.7	64862.7			66.495
13.1416	11.3937											3080.72	69.0306						66.3187	790								442.69	1044	55375.5	55375.5			66.3424	1440								442.69	1044	65887.8	65887.8			66.395
13.162	11.4497											3079.93	35.8436						66.2187	817.778								443.69	1043	54521.2	54521.2			66.2424	1458.89								443.69	1043	66390.3	66390.3			66.295
13.1824	11.4932											3079.15	18.6083						66.1187	796.667								444.69	1042	54450.9	54450.9			66.1424	1511.11								444.69	1042	65073.7	65073.7			66.195
13.2028	11.5247											3078.37	14.1274						66.0187	793.333								445.69	1041	54883	54883			66.0424	1473.33								445.69	1041	66028.5	66028.5			66.095
13.2232	11.5449											3077.58	35.1575						65.9187	775.556								446.69	1040	56360.4	56360.4			65.9424	1413.33								446.69	1040	65867.7	65867.7			65.995
13.2436	11.5552											3076.8	27.4467						65.8187	810								447.69	1039	54511.2	54511.2			65.8424	1345.56								447.69	1039	65254.6	65254.6			65.895
13.264	11.5572											3076.02	93.0926						65.7187	767.778								448.69	1038	55285	55285			65.7424	1327.78								448.69	1038	65827.5	65827.5			65.795
13.2844	11.5529											3075.23	63.0092						65.6187	798.889								449.69	1037	54953.4	54953.4			65.6424	1433.33								449.69	1037	66380.2	66380.2			65.695
13.3048	11.5442											3074.45	-11.7298						65.5187	758.889								450.69	1036	55496.1	55496.1			65.5424	1431.11								450.69	1036	65656.6	65656.6			65.595
13.3252	11.5328											3073.67	-25.8801						65.4187	805.556								451.69	1035	55365.4	55365.4			65.4424	1343.33								451.69	1035	65355.1	65355.1			65.495
13.3456	11.5186											3072.88	30.0934						65.3187	824.444								452.69	1034	55666.9	55666.9			65.3424	1376.67								452.69	1034	66420.4	66420.4			65.395
13.366	11.501											3072.1	-51.0326						65.2187	794.444								453.69	1033	55094.1	55094.1			65.2424	1342.22								453.69	1033	66772.2	66772.2			65.295
13.3864	11.4785											3071.31	59.069						65.1187	755.556								454.69	1032	56400.6	56400.6			65.1424	1377.78								454.69	1032	66681.7	66681.7			65.195
13.4068	11.4504											3070.53	121.32						65.0187	775.556								455.69	1031	57033.7	57033.7			65.0424	1335.56								455.69	1031	64993.3	64993.3			65.095
13.4272	11.4162											3069.74	17.8638						64.9187	750								456.69	1030	56360.4	56360.4			64.9424	1362.22								456.69	1030	65234.5	65234.5			64.995
13.4476	11.3766											3068.96	32.2841						64.8187	775.556								457.69	1029	55345.3	55345.3			64.8424	1324.44								457.69	1029	65867.7	65867.7			64.895
13.468	11.3325											3068.17	-52.0482						64.7187	751.111								458.69	1028	55425.7	55425.7			64.7424	1321.11								458.69	1028	67254.6	67254.6			64.795
13.4884	11.2854											3067.39	-31.2872						64.6187	715.556								459.69	1027	54410.7	54410.7			64.6424	1351.11								459.69	1027	67043.5	67043.5			64.695
13.5088	11.237											3066.6	46.7595						64.5187	707.778								460.69	1026	55807.6	55807.6			64.5424	1302.22								460.69	1026	67093.8	67093.8			64.595
13.5292	11.1882											3065.82	99.2963						64.4187	724.444								461.69	1025	56581.5	56581.5			64.4424	1278.89								461.69	1025	67576.2	67576.2			64.495
13.5496	11.1399											3065.03	142.251						64.3187	737.778								462.69	1024	56410.6	56410.6			64.3424	1307.78								462.69	1024	66591.3	66591.3			64.395
13.57	11.0934											3064.25	118.348						64.2187	708.889								463.69	1023	56099.1	56099.1			64.2424	1302.22								463.69	1023	66701.8	66701.8			64.295
13.5904	11.0498											3063.46	43.5279						64.1187	743.333								464.69	1022	56139.3	56139.3			64.1424	1338.89								464.69	1022	66852.6	66852.6			64.195
13.6108	11.0106											3062.67	6.89088						64.0187	748.889								465.69	1021	57043.8	57043.8			64.0424	1300								465.69	1021	67093.8	67093.8			64.095
13.6312	10.9762											3061.89	21.14						63.9187	712.222								466.69	1020	56903.1	56903.1			63.9424	1256.67								466.69	1020	66621.4	66621.4			63.995
13.6516	10.9468											3061.1	13.1075						63.8187	742.222								467.69	1019	57295	57295			63.8424	1266.67								467.69	1019	67626.4	67626.4			63.895
13.672	10.9219											3060.32	8.24147						63.7187	714.444								468.69	1018	57013.6	57013.6			63.7424	1311.11								468.69	1018	66701.8	66701.8			63.795
13.6924	10.9014											3059.53	-12.5347						63.6187	698.889								469.69	1017	58269.9	58269.9			63.6424	1301.11								469.69	1017	68028.4	68028.4			63.695
13.7128	10.8856											3058.74	-20.6057						63.5187	734.444								470.69	1016	58320.1	58320.1			63.5424	1320								470.69	1016	66561.1	66561.1			63.595
13.7332	10.8758											3057.96	-15.977						63.4187	714.444								471.69	1015	56521.2	56521.2			63.4424	1308.89								471.69	1015	66651.6	66651.6			63.495
13.7536	10.8741											3057.17	39.474						63.3187	728.889								472.69	1014	58099	58099			63.3424	1290								472.69	1014	67686.7	67686.7			63.395
13.774	10.8821											3056.38	21.8209						63.2187	733.333								473.69	1013	57867.9	57867.9			63.2424	1290								473.69	1013	67485.7	67485.7			63.295
13.7944	10.9007											3055.6	7.33498						63.1187	721.111								474.69	1012	58028.7	58028.7			63.1424	1252.22								474.69	1012	68219.4	68219.4			63.195
13.8148	10.9296											3054.81	-45.2728						63.0187	723.333								475.69	1011	57184.5	57184.5			63.0424	1248.89								475.69	1011	67274.7	67274.7			63.095
13.8352	10.9662											3054.02	-5.7911						62.9187	703.333								476.69	1010	57727.2	57727.2			62.9424	1246.67								476.69	1010	68289.7	68289.7			62.995
13.8556	11.0069											3053.23	-29.835						62.8187	700								477.69	1009	57536.2	57536.2			62.8424	1227.78								477.69	1009	67194.3	67194.3			62.895
13.876	11.0479											3052.45	82.6108						62.7187	714.444								478.69	1008	58229.7	58229.7			62.7424	1224.44								478.69	1008	67948	67948			62.795
13.8964	11.0853											3051.66	80.7475						62.6187	670								479.69	1007	57003.6	57003.6			62.6424	1216.67								479.69	1007	67897.8	67897.8			62.695
13.9168	11.116											3050.87	-51.2355						62.5187	702.222								480.69	1006	58078.9	58078.9			62.5424	1217.78								480.69	1006	67154.1	67154.1			62.595
13.9372	11.1377											3050.08	13.5228						62.4187	682.222								481.69	1005	57747.3	57747.3			62.4424	1250								481.69	1005	67154.1	67154.1			62.495
13.9576	11.1491											3049.3	56.0397						62.3187	733.333								482.69	1004	58702	58702			62.3424	1235.56								482.69	1004	68068.6	68068.6			62.395
13.978	11.1502											3048.51	89.0133						62.2187	683.333								483.69	1003	59043.7	59043.7			62.2424	1193.33								483.69	1003	69164.1	69164.1			62.295
13.9984	11.1424											3047.72	55.3663						62.1187	666.667								484.69	1002	58872.9	58872.9			62.1424	1195.56								484.69	1002	67998.3	67998.3			62.195
14.0188	11.1284											3046.93	-29.0147						62.0187	704.444								485.69	1001	58842.7	58842.7			62.0424	1220								485.69	1001	68309.8	68309.8			62.095
14.0392	11.1115											3046.14	29.2755						61.9187	717.778								486.69	1000	59043.7	59043.7			61.9424	1251.11								486.69	1000	70551	70551			61.995
14.0596	11.095											3045.35	-23.4042						61.8187	692.222								487.69	999	59244.7	59244.7			61.8424	1188.89								487.69	999	70741.9	70741.9			61.895
14.08	11.0813											3044.56	28.5001						61.7187	701.111								488.69	998	59606.5	59606.5			61.7424	1197.78								488.69	998	70480.6	70480.6			61.795
14.1004	11.0718											3043.77	118.397						61.6187	681.111								489.69	997	59656.8	59656.8			61.6424	1208.89								489.69	997	68802.3	68802.3			61.695
14.1208	11.0661											3042.99	-35.6903						61.5187	643.333								490.69	996	59747.2	59747.2			61.5424	1208.89								490.69	996	68721.9	68721.9			61.595
14.1412	11.0628											3042.2	104.841						61.4187	642.222								491.69	995	59214.6	59214.6			61.4424	1162.22								491.69	995	69716.8	69716.8			61.495
14.1616	11.0592											3041.41	39.4566						61.3187	661.111								492.69	994	58631.7	58631.7			61.3424	1177.78								492.69	994	69747	69747			61.395
14.182	11.0524											3040.62	-32.2519						61.2187	676.667								493.69	993	58390.5	58390.5			61.2424	1186.67								493.69	993	68892.7	68892.7			61.295
14.2024	11.0401											3039.83	25.8548						61.1187	674.444								494.69	992	58943.2	58943.2			61.1424	1157.78								494.69	992	68199.3	68199.3			61.195
14.2228	11.0209											3039.04	-33.1919						61.0187	648.889								495.69	991	59767.3	59767.3			61.0424	1156.67								495.69	991	67023.4	67023.4			61.095
14.2432	10.9944											3038.25	53.3537						60.9187	654.444								496.69	990	57908.1	57908.1			60.9424	1208.89								496.69	990	68701.8	68701.8			60.995
14.2636	10.9611											3037.46	29.1045						60.8187	697.778								497.69	989	57817.6	57817.6			60.8424	1213.33								497.69	989	67345	67345			60.895
14.284	10.9227											3036.67	26.9982						60.7187	686.667								498.69	988	57676.9	57676.9			60.7424	1204.44								498.69	988	67395.3	67395.3			60.795
14.3044	10.8804											3035.88	-9.91705						60.6187	678.889								499.69	987	58290	58290			60.6424	1218.89								499.69	987	69154	69154			60.695
14.3248	10.8361											3035.09	0.60956						60.5187	671.111								500.69	986	58561.3	58561.3			60.5424	1225.56								500.69	986	68762.1	68762.1			60.595
14.3452	10.7912											3034.3	4.79644						60.4187	651.111								501.69	985	58229.7	58229.7			60.4424	1194.44								501.69	985	68470.6	68470.6			60.495
14.3656	10.747											3033.51	91.1751						60.3187	660								502.69	984	58420.6	58420.6			60.3424	1165.56								502.69	984	68731.9	68731.9			60.395
14.386	10.7044											3032.72	-21.6452						60.2187	672.222								503.69	983	57747.3	57747.3			60.2424	1195.56								503.69	983	68189.2	68189.2			60.295
14.4064	10.6631											3031.92	1.47111						60.1187	674.444								504.69	982	58350.3	58350.3			60.1424	1185.56								504.69	982	69435.4	69435.4			60.195
14.4268	10.622											3031.13	37.2087						60.0187	638.889								505.69	981	59727.1	59727.1			60.0424	1152.22								505.69	981	71204.2	71204.2			60.095
14.4472	10.5792											3030.34	-43.9857						59.9187	703.333								506.69	980	61224.6	61224.6			59.9424	1174.44								506.69	980	71154	71154			59.995
14.4676	10.5332											3029.55	64.3845						59.8187	701.111								507.69	979	62802.4	62802.4			59.8424	1122.22								507.69	979	71545.9	71545.9			59.895
14.488	10.4836											3028.76	106.376						59.7187	653.333								508.69	978	62269.8	62269.8			59.7424	1160								508.69	978	73696.6	73696.6			59.795
14.5084	10.4312											3027.97	63.0729						59.6187	708.889								509.69	977	64149.1	64149.1			59.6424	1188.89								509.69	977	74721.7	74721.7			59.695
14.5288	10.3782											3027.18	-14.9603						59.5187	675.556								510.69	976	64641.6	64641.6			59.5424	1210								510.69	976	74440.3	74440.3			59.595
14.5492	10.3274											3026.38	39.6174						59.4187	671.111								511.69	975	63244.6	63244.6			59.4424	1123.33								511.69	975	73495.6	73495.6			59.495
14.5696	10.2809											3025.59	125.731						59.3187	660								512.69	974	61616.5	61616.5			59.3424	1161.11								512.69	974	71515.8	71515.8			59.395
14.59	10.2396											3024.8	-40.676						59.2187	688.889								513.69	973	60169.3	60169.3			59.2424	1132.22								513.69	973	71355	71355			59.295
14.6104	10.2031											3024.01	13.8452						59.1187	674.444								514.69	972	58440.7	58440.7			59.1424	1162.22								514.69	972	70179.1	70179.1			59.195
14.6308	10.1693											3023.22	96.7323						59.0187	681.111								515.69	971	57727.2	57727.2			59.0424	1168.89								515.69	971	69053.5	69053.5			59.095
14.6512	10.1358											3022.42	53.4034						58.9187	673.333								516.69	970	56511.1	56511.1			58.9424	1220								516.69	970	67726.9	67726.9			58.995
14.6716	10.1011											3021.63	-11.9994						58.8187	680								517.69	969	56491	56491			58.8424	1191.11								517.69	969	67174.2	67174.2			58.895
14.692	10.065											3020.84	-42.7039						58.7187	662.222								518.69	968	55857.9	55857.9			58.7424	1176.67								518.69	968	66601.3	66601.3			58.795
14.7124	10.0282											3020.04	21.1775						58.6187	690								519.69	967	55827.7	55827.7			58.6424	1233.33								519.69	967	67073.7	67073.7			58.695
14.7328	9.99134											3019.25	28.2851						58.5187	710								520.69	966	54028.8	54028.8			58.5424	1211.11								520.69	966	64450.6	64450.6			58.595
14.7532	9.95511											3018.46	7.01325						58.4187	692.222								521.69	965	52923.3	52923.3			58.4424	1230								521.69	965	63837.6	63837.6			58.495
14.7736	9.91963											3017.66	-17.4133						58.3187	684.444								522.69	964	53757.4	53757.4												522.69	964	64249.6	64249.6			58.395
14.794	9.88486											3016.87	36.9277						58.2187	705.556								523.69	963	54159.4	54159.4												523.69	963	62943.1	62943.1			58.295
14.8144	9.85099											3016.08	-28.4691						58.1187	686.667								524.69	962	52159.5	52159.5												524.69	962	64028.5	64028.5			58.195
14.8348	9.81868											3015.28	-62.3572															525.69	961	52822.8	52822.8												525.69	961	63083.8	63083.8			58.095
14.8552	9.78871											3014.49	58.0673															526.69	960	53395.6	53395.6												526.69	960	63435.6	63435.6			57.995
14.8756	9.7615											3013.7	2.11548															527.69	959	52893.1	52893.1												527.69	959	63325	63325			57.895
14.896	9.73672											3012.9	15.4321															528.69	958	51677.1	51677.1												528.69	958	63043.6	63043.6			57.795
14.9164	9.71329											3012.11	-12.1848															529.69	957	51445.9	51445.9												529.69	957	62400.4	62400.4			57.695
14.9368	9.68917											3011.31	29.4347															530.69	956	52310.2	52310.2												530.69	956	63445.6	63445.6
14.9572	9.66162											3010.52	-48.5404															531.69	955	53315.2	53315.2												531.69	955	62722	62722
14.9776	9.62803											3009.72	11.9287															532.69	954	52571.5	52571.5												532.69	954	62691.9	62691.9
14.998	9.58662											3008.93	-18.8528															533.69	953	52229.8	52229.8												533.69	953	62159.2	62159.2
15.0184	9.53745											3008.13	38.4273															534.69	952	52802.7	52802.7												534.69	952	62189.4	62189.4
15.0388	9.48304											3007.34	-23.8122															535.69	951	52481.1	52481.1												535.69	951	62310	62310
15.0592	9.42758											3006.54	23.9996															536.69	950	52310.2	52310.2												536.69	950	63053.7	63053.7
15.0796	9.37593											3005.75	18.3473															537.69	949	52893.1	52893.1												537.69	949	62933.1	62933.1
15.1	9.33277											3004.95	25.2599															538.69	948	51948.4	51948.4												538.69	948	64340.1	64340.1
15.1204	9.30203											3004.16	-18.118															539.69	947	52400.7	52400.7												539.69	947	62732.1	62732.1
15.1408	9.28619											3003.36	-39.4967															540.69	946	51918.3	51918.3												540.69	946	63526	63526
15.1612	9.28629											3002.57	-29.4633															541.69	945	52420.8	52420.8												541.69	945	62993.4	62993.4
15.1816	9.30156											3001.77	87.3476															542.69	944	51415.8	51415.8												542.69	944	62933.1	62933.1
15.202	9.32899											3000.97	59.6553															543.69	943	52641.9	52641.9												543.69	943	63807.4	63807.4
15.2224	9.36381											3000.18	25.6837															544.69	942	52048.9	52048.9												544.69	942	62852.7	62852.7
15.2428	9.40014											2999.38	23.1081															545.69	941	52129.3	52129.3												545.69	941	63315	63315
15.2632	9.4324											2998.59	-23.4178															546.69	940	52139.4	52139.4												546.69	940	62973.3	62973.3
15.2836	9.45637											2997.79	36.7642															547.69	939	52360.5	52360.5												547.69	939	64561.2	64561.2
15.304	9.47042											2996.99	15.3365															548.69	938	51847.9	51847.9												548.69	938	63134.1	63134.1
15.3244	9.47623											2996.2	3.31945															549.69	937	54048.9	54048.9												549.69	937	62722	62722
15.3448	9.47787											2995.4	13.2554															550.69	936	53355.4	53355.4												550.69	936	62842.6	62842.6
15.3652	9.48016											2994.6	-8.18208															551.69	935	52239.9	52239.9												551.69	935	62591.4	62591.4
15.3856	9.48763											2993.8	-13.9422															552.69	934	52099.2	52099.2												552.69	934	63646.6	63646.6
15.406	9.50325											2993.01	77.4816															553.69	933	53717.2	53717.2												553.69	933	64209.4	64209.4
15.4264	9.5275											2992.21	-3.53753															554.69	932	52410.7	52410.7												554.69	932	64621.5	64621.5
15.4468	9.55927											2991.41	72.168															555.69	931	52300.2	52300.2												555.69	931	64722	64722
15.4672	9.59654											2990.61	47.5657															556.69	930	51908.2	51908.2												556.69	930	63686.8	63686.8
15.4876	9.63703											2989.82	16.6981															557.69	929	52199.7	52199.7												557.69	929	63315	63315
15.508	9.67867											2989.02	-20.432															558.69	928	53506.2	53506.2												558.69	928	63294.9	63294.9
15.5284	9.71921											2988.22	42.6672															559.69	927	52531.3	52531.3												559.69	927	62973.3	62973.3
15.5488	9.75564											2987.42	30.5822															560.69	926	52883.1	52883.1												560.69	926	62641.6	62641.6
15.5692	9.78434											2986.62	-128.662															561.69	925	52491.1	52491.1												561.69	925	63134.1	63134.1
15.5896	9.80108											2985.82	40.8373															562.69	924	52893.1	52893.1												562.69	924	62621.5	62621.5
15.61	9.80132											2985.02	63.1659															563.69	923	52551.4	52551.4												563.69	923	63787.3	63787.3
15.6304	9.78147											2984.23	35.4095															564.69	922	52149.4	52149.4												564.69	922	63154.2	63154.2
15.6508	9.74004											2983.43	67.1039															565.69	921	52501.2	52501.2												565.69	921	62651.7	62651.7
15.6712	9.67826											2982.63	29.9567															566.69	920	52772.5	52772.5												566.69	920	62792.4	62792.4
15.6916	9.60022											2981.83	-69.7428															567.69	919	52390.6	52390.6												567.69	919	63706.9	63706.9
15.712	9.5125											2981.03	8.84291															568.69	918	53958.4	53958.4												568.69	918	63134.1	63134.1
15.7324	9.42312											2980.23	37.3663															569.69	917	54179.5	54179.5												569.69	917	63706.9	63706.9
15.7528	9.34023											2979.43	37.7365															570.69	916	52933.3	52933.3												570.69	916	63626.5	63626.5
15.7732	9.27016											2978.63	-2.53524															571.69	915	51727.3	51727.3												571.69	915	63807.4	63807.4
15.7936	9.21613											2977.83	75.9598															572.69	914	52109.2	52109.2												572.69	914	63576.3	63576.3
15.814	9.17813											2977.03	1.30957															573.69	913	53224.8	53224.8												573.69	913	63928	63928
15.8344	9.15372											2976.23	-4.58955															574.69	912	52852.9	52852.9												574.69	912	64892.8	64892.8
15.8548	9.13903											2975.43	-57.3489															575.69	911	53787.6	53787.6												575.69	911	62521	62521
15.8752	9.12949											2974.63	86.6643															576.69	910	53656.9	53656.9												576.69	910	63304.9	63304.9
15.8956	9.12099											2973.83	71.3666															577.69	909	53445.9	53445.9												577.69	909	63536.1	63536.1
15.916	9.11033											2973.03	96.6558															578.69	908	52340.4	52340.4												578.69	908	64299.9	64299.9
15.9364	9.09594											2972.23	0.18621															579.69	907	52491.1	52491.1												579.69	907	64259.7	64259.7
15.9568	9.07793											2971.43	34.8297															580.69	906	52249.9	52249.9												580.69	906	64279.8	64279.8
15.9772	9.0575											2970.62	0.8022															581.69	905	53536.3	53536.3												581.69	905	64350.1	64350.1
15.9976	9.0364											2969.82	-2.01925															582.69	904	53928.3	53928.3												582.69	904	64591.3	64591.3
16.018	9.01613											2969.02	119.937															583.69	903	54058.9	54058.9												583.69	903	64159.2	64159.2
16.0384	8.99806											2968.22	76.5368															584.69	902	54169.5	54169.5												584.69	902	63465.7	63465.7
16.0588	8.98343											2967.42	1.95992															585.69	901	53928.3	53928.3												585.69	901	64802.4	64802.4
16.0792	8.97337											2966.62	-35.1819															586.69	900	52481.1	52481.1												586.69	900	64701.9	64701.9
16.0996	8.96969											2965.82	-47.3773															587.69	899	53315.2	53315.2												587.69	899	63304.9	63304.9
16.12	8.97492											2965.01	-15.9367															588.69	898	54300.1	54300.1												588.69	898	64088.8	64088.8
16.1404	8.99195											2964.21	24.837															589.69	897	54802.6	54802.6												589.69	897	63355.2	63355.2
16.1608	9.02395											2963.41	43.7799															590.69	896	54702.1	54702.1												590.69	896	63254.7	63254.7
16.1812	9.07343											2962.61	-68.1368															591.69	895	54320.2	54320.2												591.69	895	63124	63124
16.2016	9.1411											2961.8	62.9406															592.69	894	54048.9	54048.9												592.69	894	63817.5	63817.5
16.222	9.22511											2961	16.4488															593.69	893	53455.9	53455.9												593.69	893	64229.5	64229.5
16.2424	9.32108											2960.2	57.1555															594.69	892	52802.7	52802.7												594.69	892	64350.1	64350.1
16.2628	9.42274											2959.4	107.183															595.69	891	53003.7	53003.7												595.69	891	63495.9	63495.9
16.2832	9.52312											2958.59	-32.6943															596.69	890	53576.5	53576.5												596.69	890	63023.5	63023.5
16.3036	9.61622											2957.79	26.658															597.69	889	54350.4	54350.4												597.69	889	63636.6	63636.6
16.324	9.69785											2956.99	-7.36884															598.69	888	54471	54471												598.69	888	65325	65325
16.3444	9.7666											2956.18	27.0586															599.69	887	54169.5	54169.5												599.69	887	64983.3	64983.3
16.3648	9.82427											2955.38	5.47574															600.69	886	54149.4	54149.4												600.69	886	64028.5	64028.5
16.3852	9.87481											2954.57	8.77684															601.69	885	54169.5	54169.5												601.69	885	64219.5	64219.5
16.4056	9.92327											2953.77	36.9495															602.69	884	53596.6	53596.6												602.69	884	63465.7	63465.7
16.426	9.97468											2952.97	-37.4962															603.69	883	52883.1	52883.1												603.69	883	64500.9	64500.9
16.4464	10.0333											2952.16	-37.3136															604.69	882	53265	53265												604.69	882	65063.7	65063.7
16.4668	10.1017											2951.36	-37.1359															605.69	881	53425.8	53425.8												605.69	881	64772.2	64772.2
16.4872	10.1803											2950.55	-40.0709															606.69	880	54611.7	54611.7												606.69	880	63043.6	63043.6
16.5076	10.267											2949.75	22.2404															607.69	879	54179.5	54179.5												607.69	879	64852.6	64852.6
16.528	10.358											2948.94	93.8461															608.69	878	54963.4	54963.4												608.69	878	65013.4	65013.4
16.5484	10.4481											2948.14	10.1174															609.69	877	54581.5	54581.5												609.69	877	64500.9	64500.9
16.5688	10.5316											2947.33	75.4805															610.69	876	55878	55878												610.69	876	64822.5	64822.5
16.5892	10.6027											2946.53	7.29859															611.69	875	55023.7	55023.7												611.69	875	64973.2	64973.2
16.6096	10.6551											2945.72	7.43515															612.69	874	54249.9	54249.9												612.69	874	63918	63918
16.63	10.6839											2944.92	63.4401															613.69	873	54430.8	54430.8												613.69	873	64591.3	64591.3
16.6504	10.6858											2944.11	82.1794															614.69	872	54762.4	54762.4												614.69	872	63988.3	63988.3
16.6708	10.6595											2943.31	38.8476															615.69	871	54189.6	54189.6												615.69	871	63968.2	63968.2
16.6912	10.6068											2942.5	79.2932															616.69	870	53777.5	53777.5												616.69	870	64420.5	64420.5
16.7116	10.532											2941.7	17.3554															617.69	869	53375.5	53375.5												617.69	869	64470.7	64470.7
16.732	10.4419											2940.89	95															618.69	868	53656.9	53656.9												618.69	868	64149.1	64149.1
16.7524	10.3445											2940.08	85.7876															619.69	867	53857.9	53857.9												619.69	867	64842.6	64842.6
16.7728	10.2487											2939.28	8.36426															620.69	866	54471	54471												620.69	866	65134	65134
16.7932	10.1625											2938.47	95.2584															621.69	865	54641.8	54641.8												621.69	865	65113.9	65113.9
16.8136	10.0929											2937.66	48.8449															622.69	864	55395.6	55395.6												622.69	864	64259.7	64259.7
16.834	10.0451											2936.86	104.706															623.69	863	54933.3	54933.3												623.69	863	64330	64330
16.8544	10.0217											2936.05	117.167															624.69	862	54903.1	54903.1												624.69	862	65515.9	65515.9
16.8748	10.023											2935.24	-28.3709															625.69	861	54903.1	54903.1												625.69	861	64490.8	64490.8
16.8952	10.0469											2934.44	5.78142															626.69	860	54460.9	54460.9												626.69	860	64490.8	64490.8
16.9156	10.0893											2933.63	-31.3088															627.69	859	54189.6	54189.6												627.69	859	64209.4	64209.4
16.936	10.1456											2932.82	-28.1385															628.69	858	54852.9	54852.9												628.69	858	65164.2	65164.2
16.9564	10.2119											2932.01	40.0386															629.69	857	55104.1	55104.1												629.69	857	65716.9	65716.9
16.9768	10.2853											2931.21	21.521															630.69	856	55445.8	55445.8												630.69	856	65224.5	65224.5
16.9972	10.3644											2930.4	-58.8898															631.69	855	53425.8	53425.8												631.69	855	63978.3	63978.3
17.0176	10.4484											2929.59	92.7916															632.69	854	55214.7	55214.7												632.69	854	65706.9	65706.9
17.038	10.5369											2928.78	111.388															633.69	853	54752.4	54752.4												633.69	853	64722	64722
17.0584	10.629											2927.97	-24.6874															634.69	852	55244.8	55244.8												634.69	852	65787.3	65787.3
17.0788	10.7231											2927.17	133.087															635.69	851	55878	55878												635.69	851	66229.5	66229.5
17.0992	10.8174											2926.36	-2.95432															636.69	850	55435.8	55435.8												636.69	850	64993.3	64993.3
17.1196	10.9102											2925.55	86.7393															637.69	849	55285	55285												637.69	849	65304.9	65304.9
17.14	11.0011											2924.74	74.3906															638.69	848	55496.1	55496.1												638.69	848	65716.9	65716.9
17.1604	11.0904											2923.93	-24.4958															639.69	847	54611.7	54611.7												639.69	847	66068.7	66068.7
17.1808	11.1785											2923.12	31.1542															640.69	846	55888	55888												640.69	846	65395.3	65395.3
17.2012	11.265											2922.31	96.051															641.69	845	55576.5	55576.5												641.69	845	65696.8	65696.8
17.2216	11.3482											2921.5	77.5165															642.69	844	55405.6	55405.6												642.69	844	65345.1	65345.1
17.242	11.4253											2920.69	-2.78709															643.69	843	55455.9	55455.9												643.69	843	66701.8	66701.8
17.2624	11.4931											2919.88	-8.95343															644.69	842	54280	54280												644.69	842	65355.1	65355.1
17.2828	11.549											2919.07	49.7179															645.69	841	54631.8	54631.8												645.69	841	64521	64521
17.3032	11.5915											2918.26	25.0156															646.69	840	54692.1	54692.1												646.69	840	66028.5	66028.5
17.3236	11.6204											2917.45	31.1838															647.69	839	54330.3	54330.3												647.69	839	65485.8	65485.8
17.344	11.6368											2916.64	21.9163															648.69	838	55767.4	55767.4												648.69	838	65777.2	65777.2
17.3644	11.6429											2915.83	62.017															649.69	837	55013.7	55013.7												649.69	837	67013.4	67013.4
17.3848	11.6418											2915.02	24.976															650.69	836	55254.9	55254.9												650.69	836	65314.9	65314.9
17.4052	11.6366											2914.21	-39.8162															651.69	835	55285	55285												651.69	835	65405.4	65405.4
17.4256	11.6301											2913.4	37.2726															652.69	834	55536.3	55536.3												652.69	834	65757.1	65757.1
17.446	11.6243											2912.59	120.499															653.69	833	54873	54873												653.69	833	65928	65928
17.4664	11.6201											2911.78	46.4653															654.69	832	55194.6	55194.6												654.69	832	66430.5	66430.5
17.4868	11.6179											2910.97	74.173															655.69	831	54702.1	54702.1												655.69	831	65887.8	65887.8
17.5072	11.6169											2910.16	12.4926															656.69	830	55797.6	55797.6												656.69	830	66068.7	66068.7
17.5276	11.6153											2909.35	24.7836															657.69	829	55275	55275												657.69	829	66078.7	66078.7
17.548	11.6103											2908.54	15.5013															658.69	828	55506.1	55506.1												658.69	828	66812.4	66812.4
17.5684	11.5992											2907.72	43.1834															659.69	827	56400.6	56400.6												659.69	827	65958.1	65958.1
17.5888	11.5806											2906.91	3.09648															660.69	826	56058.9	56058.9												660.69	826	65827.5	65827.5
17.6092	11.5547											2906.1	-3.10731															661.69	825	54983.5	54983.5												661.69	825	66189.3	66189.3
17.6296	11.5239											2905.29	95.3687															662.69	824	54249.9	54249.9												662.69	824	64792.3	64792.3
17.65	11.4919											2904.48	89.146															663.69	823	54702.1	54702.1												663.69	823	66038.5	66038.5
17.6704	11.4623											2903.66	52.1444															664.69	822	55425.7	55425.7												664.69	822	66892.8	66892.8
17.6908	11.4373											2902.85	-64.8578															665.69	821	55918.2	55918.2												665.69	821	65998.3	65998.3
17.7112	11.4169											2902.04	116.625															666.69	820	55807.6	55807.6												666.69	820	66470.7	66470.7
17.7316	11.399											2901.23	5.79806															667.69	819	55988.5	55988.5												667.69	819	67113.9	67113.9
17.752	11.3799											2900.41	-68.0853															668.69	818	56109.1	56109.1												668.69	818	66601.3	66601.3
17.7724	11.3558											2899.6	70.2454															669.69	817	56591.5	56591.5												669.69	817	66661.6	66661.6
17.7928	11.3233											2898.79	-6.70428															670.69	816	55958.4	55958.4												670.69	816	64953.1	64953.1
17.8132	11.2803											2897.98	-22.1466															671.69	815	55707.1	55707.1												671.69	815	65576.2	65576.2
17.8336	11.2257											2897.16	54.6252															672.69	814	55254.9	55254.9												672.69	814	66008.4	66008.4
17.854	11.1591											2896.35	82.1974															673.69	813	55857.9	55857.9												673.69	813	66902.8	66902.8
17.8744	11.08											2895.53	14.5046															674.69	812	56450.8	56450.8												674.69	812	65204.4	65204.4
17.8948	10.9881											2894.72	91.224															675.69	811	56470.9	56470.9												675.69	811	64782.3	64782.3
17.9152	10.884											2893.91	23.5471															676.69	810	55013.7	55013.7												676.69	810	65596.3	65596.3
17.9356	10.7701											2893.09	57.2383															677.69	809	55546.3	55546.3												677.69	809	66430.5	66430.5
17.956	10.6505											2892.28	14.1497															678.69	808	55566.4	55566.4												678.69	808	66520.9	66520.9
17.9764	10.5307											2891.46	133.79															679.69	807	56300.1	56300.1												679.69	807	68440.5	68440.5
17.9968	10.4171											2890.65	124.464															680.69	806	56430.7	56430.7												680.69	806	66711.9	66711.9
18.0172	10.3152											2889.84	66.0327															681.69	805	55908.1	55908.1												681.69	805	66480.7	66480.7
18.0376	10.229											2889.02	84.3336															682.69	804	55827.7	55827.7												682.69	804	67093.8	67093.8
18.058	10.1603											2888.21	56.6047															683.69	803	55556.4	55556.4												683.69	803	67083.7	67083.7
18.0784	10.1089											2887.39	59.5585															684.69	802	56812.6	56812.6												684.69	802	65395.3	65395.3
18.0988	10.0728											2886.58	93.1795															685.69	801	55455.9	55455.9												685.69	801	66259.6	66259.6
18.1192	10.0485											2885.76	59.3229															686.69	800	56983.5	56983.5												686.69	800	66842.5	66842.5
18.1396	10.031											2884.95	83.7302															687.69	799	56591.5	56591.5												687.69	799	66963.1	66963.1
18.16	10.0146											2884.13	83.6027															688.69	798	56631.7	56631.7												688.69	798	67666.6	67666.6
18.1804	9.99358											2883.31	9.91266															689.69	797	56671.9	56671.9												689.69	797	67847.5	67847.5
18.2008	9.96288											2882.5	71.0832															690.69	796	57174.4	57174.4												690.69	796	67174.2	67174.2
18.2212	9.91899											2881.68	12.7354															691.69	795	56048.8	56048.8												691.69	795	67415.4	67415.4
18.2416	9.86052											2880.87	0.35705															692.69	794	56923.2	56923.2												692.69	794	66822.4	66822.4
18.262	9.78917											2880.05	-21.2081															693.69	793	56963.4	56963.4												693.69	793	65827.5	65827.5
18.2824	9.70933											2879.23	18.481															694.69	792	56360.4	56360.4												694.69	792	66430.5	66430.5
18.3028	9.62744											2878.42	21.4114															695.69	791	55898.1	55898.1												695.69	791	66762.1	66762.1
18.3232	9.55105											2877.6	42.7072															696.69	790	56028.7	56028.7												696.69	790	66862.6	66862.6
18.3436	9.48742											2876.78	-3.34649															697.69	789	56963.4	56963.4												697.69	789	66953.1	66953.1
18.364	9.44254											2875.97	131.178															698.69	788	57335.2	57335.2												698.69	788	67988.2	67988.2
18.3844	9.42065											2875.15	-21.9761															699.69	787	56058.9	56058.9												699.69	787	66922.9	66922.9
18.4048	9.42381											2874.33	-37.4082															700.69	786	56581.5	56581.5												700.69	786	67596.3	67596.3
18.4252	9.45193											2873.52	26.6941															701.69	785	57084	57084												701.69	785	67455.6	67455.6
18.4456	9.50239											2872.7	161.116															702.69	784	56400.6	56400.6												702.69	784	67314.9	67314.9
18.466	9.57029											2871.88	20.2824															703.69	783	55827.7	55827.7												703.69	783	65666.7	65666.7
18.4864	9.6495											2871.06	-7.38352															704.69	782	57184.5	57184.5												704.69	782	66420.4	66420.4
18.5068	9.73371											2870.25	96.4022															705.69	781	56903.1	56903.1												705.69	781	67154.1	67154.1
18.5272	9.81723											2869.43	71.7853															706.69	780	57174.4	57174.4												706.69	780	66259.6	66259.6
18.5476	9.89578											2868.61	34.9514															707.69	779	55847.8	55847.8												707.69	779	67103.8	67103.8
18.568	9.96654											2867.79	71.4555															708.69	778	56099.1	56099.1												708.69	778	66651.6	66651.6
18.5884	10.0281											2866.97	13.2467															709.69	777	56320.2	56320.2												709.69	777	67224.4	67224.4
18.6088	10.08											2866.15	92.4988															710.69	776	56712.1	56712.1												710.69	776	67063.6	67063.6
18.6292	10.1225											2865.34	98.4318															711.69	775	56812.6	56812.6												711.69	775	67696.8	67696.8
18.6496	10.1563											2864.52	-23.8768															712.69	774	56068.9	56068.9												712.69	774	67184.2	67184.2
18.67	10.1818											2863.7	49.2309															713.69	773	55586.5	55586.5												713.69	773	67576.2	67576.2
18.6904	10.1996											2862.88	67.372															714.69	772	55998.6	55998.6												714.69	772	66601.3	66601.3
18.7108	10.2103											2862.06	67.1946															715.69	771	57335.2	57335.2												715.69	771	66480.7	66480.7
18.7312	10.2152											2861.24	12.0933															716.69	770	57496	57496												716.69	770	66762.1	66762.1
18.7516	10.2165											2860.42	75.9872															717.69	769	56762.4	56762.4												717.69	769	68118.9	68118.9
18.772	10.2164											2859.6	112.406															718.69	768	56983.5	56983.5												718.69	768	66922.9	66922.9
18.7924	10.2173											2858.78	93.9163															719.69	767	55506.1	55506.1												719.69	767	67626.4	67626.4
18.8128	10.2203											2857.96	-22.1434															720.69	766	57174.4	57174.4												720.69	766	67837.5	67837.5
18.8332	10.2253											2857.14	41.707															721.69	765	57697	57697												721.69	765	67817.4	67817.4
18.8536	10.2303											2856.32	14.0888															722.69	764	57144.3	57144.3												722.69	764	67747	67747
18.874	10.2322											2855.5	44.3842															723.69	763	56079	56079												723.69	763	67747	67747
18.8944	10.2277											2854.68	80.7621															724.69	762	55486	55486												724.69	762	68922.9	68922.9
18.9148	10.2146											2853.86	31.8199															725.69	761	56149.3	56149.3												725.69	761	68199.3	68199.3
18.9352	10.192											2853.04	4.21559															726.69	760	56812.6	56812.6												726.69	760	67174.2	67174.2
18.9556	10.1612											2852.22	86.2621															727.69	759	57285	57285												727.69	759	67495.8	67495.8
18.976	10.1258											2851.4	-29.6541															728.69	758	57596.5	57596.5												728.69	758	67887.7	67887.7
18.9964	10.0917											2850.58	18.8768															729.69	757	57817.6	57817.6												729.69	757	68581.2	68581.2
19.0168	10.0649											2849.75	73.4782															730.69	756	56722.2	56722.2												730.69	756	68329.9	68329.9
19.0372	10.0512											2848.93	-60.6438															731.69	755	57234.7	57234.7												731.69	755	68520.9	68520.9
19.0576	10.054											2848.11	24.3806															732.69	754	57234.7	57234.7												732.69	754	68229.4	68229.4
19.078	10.0746											2847.29	69.8217															733.69	753	57184.5	57184.5												733.69	753	67978.2	67978.2
19.0984	10.1124											2846.47	57.4465															734.69	752	56893	56893												734.69	752	68400.3	68400.3
19.1188	10.1655											2845.65	14.6583															735.69	751	57676.9	57676.9												735.69	751	68470.6	68470.6
19.1392	10.2309											2844.82	139.142															736.69	750	58410.6	58410.6												736.69	750	68259.6	68259.6
19.1596	10.3053											2844	-80.0013															737.69	749	56611.6	56611.6												737.69	749	67938	67938
19.18	10.3857											2843.18	4.93291															738.69	748	56893	56893												738.69	748	67917.9	67917.9
19.2004	10.4693											2842.36	56.4025															739.69	747	56541.3	56541.3												739.69	747	68319.9	68319.9
19.2208	10.5539											2841.53	59.2289															740.69	746	56933.2	56933.2												740.69	746	68922.9	68922.9
19.2412	10.6375											2840.71	-19.9874															741.69	745	56852.8	56852.8												741.69	745	67365.1	67365.1
19.2616	10.7188											2839.89	28.4185															742.69	744	57405.6	57405.6												742.69	744	67093.8	67093.8
19.282	10.7966											2839.07	6.94402															743.69	743	57626.7	57626.7												743.69	743	67304.8	67304.8
19.3024	10.8701											2838.24	27.9936															744.69	742	58008.6	58008.6												744.69	742	68621.4	68621.4
19.3228	10.9393											2837.42	64.2175															745.69	741	57707.1	57707.1												745.69	741	68882.7	68882.7
19.3432	11.0043											2836.6	24.528															746.69	740	57435.7	57435.7												746.69	740	68229.4	68229.4
19.3636	11.0651											2835.77	-81.9301															747.69	739	57787.5	57787.5												747.69	739	68772.1	68772.1
19.384	11.1209											2834.95	5.88486															748.69	738	57435.7	57435.7												748.69	738	69757	69757
19.4044	11.1705											2834.12	-9.50291															749.69	737	56481	56481												749.69	737	68832.4	68832.4
19.4248	11.213											2833.3	78.2682															750.69	736	56682	56682												750.69	736	69103.8	69103.8
19.4452	11.2475											2832.48	29.5031															751.69	735	58159.3	58159.3												751.69	735	67827.4	67827.4
19.4656	11.274											2831.65	129.368															752.69	734	57928.2	57928.2												752.69	734	67887.7	67887.7
19.486	11.2922											2830.83	86.6729															753.69	733	56692	56692												753.69	733	66470.7	66470.7
19.5064	11.3024											2830	119.79															754.69	732	57676.9	57676.9												754.69	732	68561.1	68561.1
19.5268	11.3051											2829.18	58.9198															755.69	731	58430.7	58430.7												755.69	731	68641.5	68641.5
19.5472	11.3021											2828.35	22.3167															756.69	730	57847.8	57847.8												756.69	730	68078.7	68078.7
19.5676	11.2966											2827.53	31.1808															757.69	729	58430.7	58430.7												757.69	729	68088.7	68088.7
19.588	11.2931											2826.7	27.9214															758.69	728	57898	57898												758.69	728	67817.4	67817.4
19.6084	11.2976											2825.88	30.7206															759.69	727	57435.7	57435.7												759.69	727	68350	68350
19.6288	11.3174											2825.05	-21.0023															760.69	726	57486	57486												760.69	726	68209.3	68209.3
19.6492	11.3593											2824.23	57.5119															761.69	725	58048.8	58048.8												761.69	725	68892.7	68892.7
19.6696	11.428											2823.4	17.9112															762.69	724	59214.6	59214.6												762.69	724	68329.9	68329.9
19.69	11.5249											2822.58	5.56912															763.69	723	58772.4	58772.4												763.69	723	69324.9	69324.9
19.7104	11.647											2821.75	-40.0654															764.69	722	57918.1	57918.1												764.69	722	68209.3	68209.3
19.7308	11.7878											2820.92	47.4744															765.69	721	57214.6	57214.6												765.69	721	69113.8	69113.8
19.7512	11.9382											2820.1	-7.23155															766.69	720	57767.4	57767.4												766.69	720	67978.2	67978.2
19.7716	12.0888											2819.27	-31.6666															767.69	719	58963.3	58963.3												767.69	719	68259.6	68259.6
19.792	12.2313											2818.45	-4.67208															768.69	718	58400.5	58400.5												768.69	718	68058.6	68058.6
19.8124	12.3604											2817.62	49.5315															769.69	717	58249.8	58249.8												769.69	717	68179.2	68179.2
19.8328	12.4732											2816.79	28.12															770.69	716	57486	57486												770.69	716	68370.1	68370.1
19.8532	12.569											2815.96	127.648															771.69	715	57777.4	57777.4												771.69	715	68701.8	68701.8
19.8736	12.6495											2815.14	-11.6614															772.69	714	57465.9	57465.9												772.69	714	67676.7	67676.7
19.894	12.7188											2814.31	33.4364															773.69	713	57988.5	57988.5												773.69	713	68299.8	68299.8
19.9144	12.7825											2813.48	39.2345															774.69	712	57707.1	57707.1												774.69	712	68591.2	68591.2
19.9348	12.8471											2812.66	14.8168															775.69	711	58078.9	58078.9												775.69	711	67837.5	67837.5
19.9552	12.918											2811.83	35.7184															776.69	710	57797.5	57797.5												776.69	710	67696.8	67696.8
19.9756	12.9978											2811	26.4089															777.69	709	57717.1	57717.1												777.69	709	68319.9	68319.9
19.996	13.0854											2810.17	-19.1356															778.69	708	56943.3	56943.3												778.69	708	68370.1	68370.1
20.0164	13.1754											2809.34	-28.4345															779.69	707	57375.4	57375.4												779.69	707	67475.7	67475.7
20.0368	13.2591											2808.52	-37.731															780.69	706	56511.1	56511.1												780.69	706	68510.8	68510.8
20.0572	13.326											2807.69	58.6145															781.69	705	57214.6	57214.6												781.69	705	66621.4	66621.4
20.0776	13.3657											2806.86	7.056															782.69	704	57787.5	57787.5												782.69	704	68098.8	68098.8
20.098	13.3705											2806.03	-20.348															783.69	703	58671.9	58671.9												783.69	703	68068.6	68068.6
20.1184	13.3365											2805.2	36.7258															784.69	702	58269.9	58269.9												784.69	702	68098.8	68098.8
20.1388	13.2644											2804.37	-41.952															785.69	701	57365.4	57365.4												785.69	701	67365.1	67365.1
20.1592	13.1585											2803.54	54.3095															786.69	700	57214.6	57214.6												786.69	700	68621.4	68621.4
20.1796	13.0256											2802.72	60.0805															787.69	699	57506.1	57506.1												787.69	699	67867.6	67867.6
20.2	12.874											2801.89	123.129															788.69	698	57928.2	57928.2												788.69	698	69596.2	69596.2
20.2204	12.713											2801.06	50.5146															789.69	697	58229.7	58229.7												789.69	697	67656.6	67656.6
20.2408	12.5523											2800.23	44.2261															790.69	696	58038.7	58038.7												790.69	696	66993.3	66993.3
20.2612	12.401											2799.4	-34.3786															791.69	695	57737.2	57737.2												791.69	695	67204.3	67204.3
20.2816	12.2663											2798.57	-4.4996															792.69	694	57335.2	57335.2												792.69	694	67998.3	67998.3
20.302	12.1534											2797.74	7.29535															793.69	693	57506.1	57506.1												793.69	693	68480.7	68480.7
20.3224	12.0644											2796.91	-29.1019															794.69	692	58269.9	58269.9												794.69	692	68229.4	68229.4
20.3428	11.9984											2796.08	0.75897															795.69	691	57807.6	57807.6												795.69	691	68189.2	68189.2
20.3632	11.9508											2795.25	-41.6478															796.69	690	56340.3	56340.3												796.69	690	69164.1	69164.1
20.3836	11.9143											2794.42	33.3569															797.69	689	57295	57295												797.69	689	66882.7	66882.7
20.404	11.881											2793.59	9.0157															798.69	688	57315.1	57315.1												798.69	688	67757.1	67757.1
20.4244	11.8438											2792.76	77.967															799.69	687	58571.4	58571.4												799.69	687	69043.5	69043.5
20.4448	11.798											2791.92	56.6338															800.69	686	58511.1	58511.1												800.69	686	68470.6	68470.6
20.4652	11.7414											2791.09	56.3644															801.69	685	59063.8	59063.8												801.69	685	67254.6	67254.6
20.4856	11.674											2790.26	-55.1899															802.69	684	57988.5	57988.5												802.69	684	68078.7	68078.7
20.506	11.5992											2789.43	-4.31973															803.69	683	57586.5	57586.5												803.69	683	68520.9	68520.9
20.5264	11.5219											2788.6	106.666															804.69	682	57104.1	57104.1												804.69	682	67626.4	67626.4
20.5468	11.4483											2787.77	7.18235															805.69	681	58068.9	58068.9												805.69	681	68028.4	68028.4
20.5672	11.384											2786.94	76.0488															806.69	680	58109.1	58109.1												806.69	680	68752	68752
20.5876	11.3346											2786.1	30.695															807.69	679	57546.3	57546.3												807.69	679	68098.8	68098.8
20.608	11.3039											2785.27	15.4026															808.69	678	57606.6	57606.6												808.69	678	67968.1	67968.1
20.6284	11.2928											2784.44	51.1853															809.69	677	57305.1	57305.1												809.69	677	67435.5	67435.5
20.6488	11.2996											2783.61	71.9373															810.69	676	58420.6	58420.6												810.69	676	69073.6	69073.6
20.6692	11.3204											2782.78	65.6533															811.69	675	57295	57295												811.69	675	68792.2	68792.2
20.6896	11.3505											2781.94	-36.7141															812.69	674	56410.6	56410.6												812.69	674	67968.1	67968.1
20.71	11.3856											2781.11	5.05548															813.69	673	57928.2	57928.2												813.69	673	68530.9	68530.9
20.7304	11.4225											2780.28	55.8154															814.69	672	59958.3	59958.3												814.69	672	67495.8	67495.8
20.7508	11.4599											2779.44	-4.48463															815.69	671	58370.4	58370.4												815.69	671	67596.3	67596.3
20.7712	11.4975											2778.61	49.2595															816.69	670	58923.1	58923.1												816.69	670	68752	68752
20.7916	11.5359											2777.78	3.98044															817.69	669	58018.6	58018.6												817.69	669	68058.6	68058.6
20.812	11.5758											2776.94	105.698															818.69	668	58390.5	58390.5												818.69	668	68078.7	68078.7
20.8324	11.6175											2776.11	84.4171															819.69	667	58661.8	58661.8												819.69	667	67576.2	67576.2
20.8528	11.6613											2775.28	144.105															820.69	666	58430.7	58430.7												820.69	666	67817.4	67817.4
20.8732	11.707											2774.44	68.8575															821.69	665	57586.5	57586.5												821.69	665	69546	69546
20.8936	11.7547											2773.61	14.6176															822.69	664	57033.7	57033.7												822.69	664	68249.5	68249.5
20.914	11.8056											2772.77	-36.6074															823.69	663	56390.5	56390.5												823.69	663	68742	68742
20.9344	11.8618											2771.94	-12.9															824.69	662	57526.2	57526.2												824.69	662	69877.6	69877.6
20.9548	11.9253											2771.11	10.7988															825.69	661	57134.2	57134.2												825.69	661	68802.3	68802.3
20.9752	11.9977											2770.27	-22.4275															826.69	660	58802.5	58802.5												826.69	660	68490.7	68490.7
20.9956	12.0793											2769.44	-52.648															827.69	659	58129.2	58129.2												827.69	659	68762.1	68762.1
21.016	12.1688											2768.6	66.8719															828.69	658	58239.7	58239.7												828.69	658	69093.7	69093.7
21.0364	12.2634											2767.77	21.675															829.69	657	58209.6	58209.6												829.69	657	70440.4	70440.4
21.0568	12.3595											2766.93	-38.4751															830.69	656	58290	58290												830.69	656	69626.4	69626.4
21.0772	12.4526											2766.1	-47.7226															831.69	655	57807.6	57807.6												831.69	655	68631.4	68631.4
21.0976	12.5381											2765.26	32.8108															832.69	654	57787.5	57787.5												832.69	654	68450.5	68450.5
21.118	12.6127											2764.43	-48.257															833.69	653	59305	59305												833.69	653	68239.5	68239.5
21.1384	12.6736											2763.59	-24.5917															834.69	652	58742.2	58742.2												834.69	652	69355	69355
21.1588	12.7197											2762.75	2.05613															835.69	651	58380.4	58380.4												835.69	651	69917.8	69917.8
21.1792	12.7511											2761.92	52.6197															836.69	650	58732.2	58732.2												836.69	650	69817.3	69817.3
21.1996	12.7694											2761.08	121.106															837.69	649	57847.8	57847.8												837.69	649	68490.7	68490.7
21.22	12.7774											2760.25	22.1522															838.69	648	57958.3	57958.3												838.69	648	68691.7	68691.7
21.2404	12.7783											2759.41	96.5986															839.69	647	57717.1	57717.1												839.69	647	68561.1	68561.1
21.2608	12.7746											2758.57	0.66956															840.69	646	59104	59104												840.69	646	69103.8	69103.8
21.2812	12.7687											2757.74	9.35573															841.69	645	57958.3	57958.3												841.69	645	68943	68943
21.3016	12.763											2756.9	9.07582															842.69	644	57837.7	57837.7												842.69	644	68450.5	68450.5
21.322	12.7587											2756.06	38.6666															843.69	643	59073.9	59073.9												843.69	643	70329.9	70329.9
21.3424	12.7567											2755.23	98.1131															844.69	642	58802.5	58802.5												844.69	642	69576.1	69576.1
21.3628	12.758											2754.39	32.1235															845.69	641	58521.1	58521.1												845.69	641	71063.5	71063.5
21.3832	12.7638											2753.55	43.781															846.69	640	59043.7	59043.7												846.69	640	69626.4	69626.4
21.4036	12.7752											2752.71	85.2852															847.69	639	58300	58300												847.69	639	68862.6	68862.6
21.424	12.7934											2751.88	76.0371															848.69	638	58149.3	58149.3												848.69	638	68882.7	68882.7
21.4444	12.8189											2751.04	51.8715															849.69	637	57365.4	57365.4												849.69	637	69546	69546
21.4648	12.852											2750.2	57.5496															850.69	636	58360.3	58360.3												850.69	636	68782.2	68782.2
21.4852	12.8921											2749.36	104.989															851.69	635	58651.8	58651.8												851.69	635	69033.4	69033.4
21.5056	12.9383											2748.52	83.812															852.69	634	58189.5	58189.5												852.69	634	69214.3	69214.3
21.526	12.9894											2747.69	38.7855															853.69	633	58872.9	58872.9												853.69	633	70561	70561
21.5464	13.0447											2746.85	-3.24456															854.69	632	58491	58491												854.69	632	69274.6	69274.6
21.5668	13.1037											2746.01	53.1151															855.69	631	57636.7	57636.7												855.69	631	69968.1	69968.1
21.5872	13.166											2745.17	-6.78728															856.69	630	57656.8	57656.8												856.69	630	69566.1	69566.1
21.6076	13.231											2744.33	-1.10792															857.69	629	60400.5	60400.5												857.69	629	68953	68953
21.628	13.2973											2743.49	16.4878															858.69	628	58541.2	58541.2												858.69	628	69334.9	69334.9
21.6484	13.3627											2742.65	-1.67181															859.69	627	58219.6	58219.6												859.69	627	69154	69154
21.6688	13.4248											2741.81	-49.6115															860.69	626	58370.4	58370.4												860.69	626	70149	70149
21.6892	13.481											2740.97	51.3692															861.69	625	58551.3	58551.3												861.69	625	70098.7	70098.7
21.7096	13.5299											2740.13	36.1898															862.69	624	57877.9	57877.9												862.69	624	69978.1	69978.1
21.73	13.571											2739.29	-14.7096															863.69	623	58531.2	58531.2												863.69	623	69706.8	69706.8
21.7504	13.6056											2738.45	-50.7094															864.69	622	58430.7	58430.7												864.69	622	69455.5	69455.5
21.7708	13.636											2737.61	32.3464															865.69	621	58340.2	58340.2												865.69	621	70259.5	70259.5
21.7912	13.6654											2736.77	-60.1856															866.69	620	59284.9	59284.9												866.69	620	71184.1	71184.1
21.8116	13.6973											2735.93	103.171															867.69	619	58460.8	58460.8												867.69	619	70963	70963
21.832	13.7355											2735.09	105.845															868.69	618	58229.7	58229.7												868.69	618	70782.1	70782.1
21.8524	13.7831											2734.25	37.1389															869.69	617	58903	58903												869.69	617	70400.2	70400.2
21.8728	13.842											2733.41	54.6904															870.69	616	59295	59295												870.69	616	69978.1	69978.1
21.8932	13.9123											2732.57	48.4511															871.69	615	58420.6	58420.6												871.69	615	69696.7	69696.7
21.9136	13.9921											2731.73	71.9397															872.69	614	58119.1	58119.1												872.69	614	69093.7	69093.7
21.934	14.0768											2730.89	12.2016															873.69	613	59094	59094												873.69	613	69475.6	69475.6
21.9544	14.1601											2730.05	17.8586															874.69	612	58822.6	58822.6												874.69	612	70882.6	70882.6
21.9748	14.2353											2729.21	-18.0818															875.69	611	58872.9	58872.9												875.69	611	69897.7	69897.7
21.9952	14.2967											2728.36	-18.3632															876.69	610	60561.3	60561.3												876.69	610	69706.8	69706.8
22.0156	14.3411											2727.52	8.08639															877.69	609	59435.7	59435.7												877.69	609	72058.5	72058.5
22.036	14.3679											2726.68	28.5878															878.69	608	60400.5	60400.5												878.69	608	70691.7	70691.7
22.0564	14.379											2725.84	-10.2998															879.69	607	59526.1	59526.1												879.69	607	71646.4	71646.4
22.0768	14.3795											2725	-1.67689															880.69	606	59144.2	59144.2												880.69	606	71505.7	71505.7
22.0972	14.3754											2724.15	-13.8336															881.69	605	59475.9	59475.9												881.69	605	71686.6	71686.6
22.1176	14.3723											2723.31	12.5925															882.69	604	58470.9	58470.9												882.69	604	70440.4	70440.4
22.138	14.3747											2722.47	59.7795															883.69	603	58189.5	58189.5												883.69	603	70299.7	70299.7
22.1584	14.3846											2721.63	41.6852															884.69	602	57948.3	57948.3												884.69	602	71033.4	71033.4
22.1788	14.4017											2720.78	-47.5898															885.69	601	58712.1	58712.1												885.69	601	71606.2	71606.2
22.1992	14.4243											2719.94	35.1706															886.69	600	58028.7	58028.7												886.69	600	70058.5	70058.5
22.2196	14.4497											2719.1	-51.1083															887.69	599	58038.7	58038.7												887.69	599	69656.5	69656.5
22.24	14.4751											2718.25	7.90799															888.69	598	59194.5	59194.5												888.69	598	69676.6	69676.6
22.2604	14.4983											2717.41	58.0119															889.69	597	58752.3	58752.3												889.69	597	70038.4	70038.4
22.2808	14.5182											2716.57	69.572															890.69	596	58048.8	58048.8												890.69	596	69435.4	69435.4
22.3012	14.5344											2715.72	81.1282															891.69	595	58893	58893												891.69	595	68742	68742
22.3216	14.5485											2714.88	-46.5628															892.69	594	57365.4	57365.4												892.69	594	68199.3	68199.3
22.342	14.5631											2714.04	30.1758															893.69	593	57003.6	57003.6												893.69	593	67827.4	67827.4
22.3624	14.5823											2713.19	-2.69167															894.69	592	58802.5	58802.5												894.69	592	69053.5	69053.5
22.3828	14.6107											2712.35	47.3635															895.69	591	58541.2	58541.2												895.69	591	70028.4	70028.4
22.4032	14.6526											2711.5	23.3861															896.69	590	58571.4	58571.4												896.69	590	68953	68953
22.4236	14.7105											2710.66	108.942															897.69	589	58340.2	58340.2												897.69	589	67968.1	67968.1
22.444	14.7853											2709.81	46.4868															898.69	588	58491	58491												898.69	588	68219.4	68219.4
22.4644	14.8767											2708.97	-12.9879															899.69	587	57968.4	57968.4												899.69	587	69485.7	69485.7
22.4848	14.9827											2708.12	31.1097															900.69	586	58470.9	58470.9												900.69	586	69696.7	69696.7
22.5052	15.1006											2707.28	7.15534															901.69	585	58470.9	58470.9												901.69	585	69133.9	69133.9
22.5256	15.2276											2706.43	-22.7063															902.69	584	59375.4	59375.4												902.69	584	69716.8	69716.8
22.546	15.3608											2705.59	86.4283															903.69	583	59043.7	59043.7												903.69	583	69777.1	69777.1
22.5664	15.4973											2704.74	139.35															904.69	582	58641.7	58641.7												904.69	582	69747	69747
22.5868	15.6335											2703.9	20.7966															905.69	581	58752.3	58752.3												905.69	581	69666.6	69666.6
22.6072	15.765											2703.05	67.8002															906.69	580	58591.5	58591.5												906.69	580	69435.4	69435.4
22.6276	15.8873											2702.21	37.9539															907.69	579	58882.9	58882.9												907.69	579	69334.9	69334.9
22.648	15.9971											2701.36	16.9816															908.69	578	58601.5	58601.5												908.69	578	69123.9	69123.9
22.6684	16.0933											2700.51	58.054															909.69	577	57757.3	57757.3												909.69	577	70098.7	70098.7
22.6888	16.1776											2699.67	-1.3122															910.69	576	58259.8	58259.8												910.69	576	70259.5	70259.5
22.7092	16.2537											2698.82	-48.8456															911.69	575	58189.5	58189.5												911.69	575	70108.8	70108.8
22.7296	16.3256											2697.97	9.93363															912.69	574	57888	57888												912.69	574	69123.9	69123.9
22.75	16.3965											2697.13	166.115															913.69	573	59244.7	59244.7												913.69	573	68711.8	68711.8
22.7704	16.4682											2696.28	133.336															914.69	572	58681.9	58681.9												914.69	572	69103.8	69103.8
22.7908	16.5403											2695.43	74.0081															915.69	571	58772.4	58772.4												915.69	571	70400.2	70400.2
22.8112	16.6105											2694.59	26.5025															916.69	570	57576.4	57576.4												916.69	570	70470.6	70470.6
22.8316	16.6754											2693.74	-3.28573															917.69	569	58320.1	58320.1												917.69	569	70410.3	70410.3
22.852	16.731											2692.89	11.1818															918.69	568	58109.1	58109.1												918.69	568	68731.9	68731.9
22.8724	16.7754											2692.04	66.9335															919.69	567	58330.2	58330.2												919.69	567	70068.6	70068.6
22.8928	16.8087											2691.2	4.71816															920.69	566	58591.5	58591.5												920.69	566	71576.1	71576.1
22.9132	16.833											2690.35	98.7793															921.69	565	58842.7	58842.7												921.69	565	70842.4	70842.4
22.9336	16.852											2689.5	45.423															922.69	564	57958.3	57958.3												922.69	564	69334.9	69334.9
22.954	16.8694											2688.65	33.3459															923.69	563	58621.6	58621.6												923.69	563	69264.6	69264.6
22.9744	16.8894											2687.8	121.462															924.69	562	58480.9	58480.9												924.69	562	68953	68953
22.9948	16.9159											2686.95	112.323															925.69	561	58430.7	58430.7												925.69	561	70470.6	70470.6
23.0152	16.9524											2686.1	59.0007															926.69	560	57877.9	57877.9												926.69	560	70209.3	70209.3
23.0356	17.0008											2685.26	38.0945															927.69	559	58681.9	58681.9												927.69	559	69706.8	69706.8
23.056	17.0617											2684.41	140.875															928.69	558	58812.6	58812.6												928.69	558	70319.8	70319.8
23.0764	17.1336											2683.56	155.293															929.69	557	59194.5	59194.5												929.69	557	70289.7	70289.7
23.0968	17.2129											2682.71	122.607															930.69	556	58862.8	58862.8												930.69	556	70741.9	70741.9
23.1172	17.2951											2681.86	113.478															931.69	555	59837.7	59837.7												931.69	555	71133.9	71133.9
23.1376	17.3759											2681.01	133.78															932.69	554	59556.3	59556.3												932.69	554	70822.3	70822.3
23.158	17.4528											2680.16	71.6921															933.69	553	59224.6	59224.6												933.69	553	71344.9	71344.9
23.1784	17.5256											2679.31	150.83															934.69	552	60712	60712												934.69	552	71807.2	71807.2
23.1988	17.5962											2678.46	68.1718															935.69	551	61083.9	61083.9												935.69	551	71324.8	71324.8
23.2192	17.6667											2677.61	26.7123															936.69	550	60651.7	60651.7												936.69	550	72138.9	72138.9
23.2396	17.739											2676.76	155.804															937.69	549	59596.5	59596.5												937.69	549	71324.8	71324.8
23.26	17.8132											2675.91	96.7051															938.69	548	58420.6	58420.6												938.69	548	71023.3	71023.3
23.2804	17.8867											2675.06	99.3521															939.69	547	58651.8	58651.8												939.69	547	70932.9	70932.9
23.3008	17.9554											2674.21	137.264															940.69	546	59063.8	59063.8												940.69	546	70480.6	70480.6
23.3212	18.0146											2673.36	81.1376															941.69	545	57857.8	57857.8												941.69	545	70762	70762
23.3416	18.0607											2672.51	54.4085															942.69	544	58179.4	58179.4												942.69	544	70430.4	70430.4
23.362	18.0919											2671.66	115.808															943.69	543	58119.1	58119.1												943.69	543	69596.2	69596.2
23.3824	18.1075											2670.8	115.514															944.69	542	56330.2	56330.2												944.69	542	69998.2	69998.2
23.4028	18.1077											2669.95	156.329															945.69	541	55677	55677												945.69	541	68410.3	68410.3
23.4232	18.0925											2669.1	156.029															946.69	540	54893.1	54893.1												946.69	540	66319.9	66319.9
23.4436	18.0619											2668.25	29.51															947.69	539	54079	54079												947.69	539	65676.7	65676.7
23.464	18.0161											2667.4	164.235															948.69	538	53455.9	53455.9												948.69	538	66008.4	66008.4
23.4844	17.9567											2666.55	152.197															949.69	537	53053.9	53053.9												949.69	537	65747.1	65747.1
23.5048	17.8876											2665.69	131.363															950.69	536	53506.2	53506.2												950.69	536	65787.3	65787.3
23.5252	17.8141											2664.84	198.536															951.69	535	54491.1	54491.1												951.69	535	65154.1	65154.1
23.5456	17.7435											2663.99	157.171															952.69	534	54380.5	54380.5												952.69	534	65787.3	65133.2
23.566	17.683											2663.14	203.792															953.69	533	55777.5	55777.5												953.69	533	66902.8	65112.3
23.5864	17.6378											2662.28	97.939															954.69	532	59898	59898												954.69	532	71003.2	65091.3
23.6068	17.6097											2661.43	156.28															955.69	531	71787.1	71787.1												955.69	531	81495.4	65070.4
23.6272	17.5965											2660.58	129.606															956.69	530	94490.1	94490.1												956.69	530	101394	65049.5
23.6476	17.5926											2659.72	182.062															957.69	529	101033	101033												957.69	529	108068	65028.5
23.668	17.5914											2658.87	193.482															958.69	528	78329.7	78329.7												958.69	528	87987.7	65007.6
23.6884	17.5868											2658.02	199.04															959.69	527	58812.6	58812.6												959.69	527	70862.5	64986.6
23.7088	17.5749											2657.16	187.023															960.69	526	53777.5	53777.5												960.69	526	66470.7	64965.7
23.7292	17.5543											2656.31	210.151															961.69	525	52863	52863												961.69	525	64038.6	64944.8
23.7496	17.526											2655.46	224.488															962.69	524	52651.9	52651.9												962.69	524	63827.5	64923.8
23.77	17.4934											2654.6	165.635															963.69	523	52732.3	52732.3												963.69	523	64902.9	64902.9
23.7904	17.4614											2653.75	200.465															964.69	522	52119.3	52119.3												964.69	522	64350.1	64350.1
23.8108	17.4357											2652.89	173.827															965.69	521	53003.7	53003.7												965.69	521	65425.5	65425.5
23.8312	17.4226											2652.04	319.831															966.69	520	52571.5	52571.5												966.69	520	66531	66531
23.8516	17.4283											2651.19	252.226															967.69	519	53656.9	53656.9												967.69	519	68048.5	68048.5
23.872	17.4579											2650.33	330.894															968.69	518	53777.5	53777.5												968.69	518	69113.8	69113.8
23.8924	17.5133											2649.48	242.84															969.69	517	54018.7	54018.7												969.69	517	69133.9	69133.9
23.9128	17.5932											2648.62	254.232															970.69	516	54209.7	54209.7												970.69	516	68651.5	68651.5
23.9332	17.6925											2647.77	306.55															971.69	515	52611.7	52611.7												971.69	515	66782.2	66782.2
23.9536	17.8039											2646.91	265.314															972.69	514	51847.9	51847.9												972.69	514	65264.7	65264.7
23.974	17.9195											2646.06	253.317															973.69	513	50923.3	50923.3												973.69	513	63505.9	63505.9
23.9944	18.0331											2645.2	358.206															974.69	512	50059	50059												974.69	512	62299.9	62299.9
24.0148	18.1409											2644.34	319.906															975.69	511	49858	49858												975.69	511	61928.1	61928.1
24.0352	18.2415											2643.49	293.303															976.69	510	49194.7	49194.7												976.69	510	61556.2	61556.2
24.0556	18.3354											2642.63	290.073															977.69	509	49777.6	49777.6												977.69	509	61596.4	61596.4
24.076	18.4237											2641.78	394.887															978.69	508	49476.1	49476.1												978.69	508	59385.4	59385.4
24.0964	18.5071											2640.92	304.056															979.69	507	48642	48642												979.69	507	59214.6	59214.6
24.1168	18.5855											2640.06	321.262															980.69	506	48159.6	48159.6												980.69	506	60370.3	60370.3
24.1372	18.658											2639.21	323.869															981.69	505	48722.4	48722.4												981.69	505	58772.4	58772.4
24.1576	18.7237											2638.35	308.967															982.69	504	48792.7	48792.7												982.69	504	59073.9	59073.9
24.178	18.7826											2637.49	241.555															983.69	503	48853	48853												983.69	503	58983.4	58983.4
24.1984	18.836											2636.64	273.347															984.69	502	48209.8	48209.8												984.69	502	58832.7	58832.7
24.2188	18.8868											2635.78	299.295															985.69	501	48692.2	48692.2												985.69	501	59968.3	59968.3
24.2392	18.9377											2634.92	263.998															986.69	500	48581.7	48581.7												986.69	500	59908	59908
24.2596	18.9899											2634.06	351.168															987.69	499	47506.3	47506.3												987.69	499	58732.2	58732.2
24.28	19.0434											2633.21	318.789															988.69	498	48843	48843												988.69	498	58641.7	58641.7
24.3004	19.0963											2632.35	263.105															989.69	497	48390.7	48390.7												989.69	497	59686.9	59686.9
24.3208	19.1464											2631.49	256.981															990.69	496	47888.2	47888.2												990.69	496	59184.4	59184.4
24.3412	19.1921											2630.63	245.032															991.69	495	48611.8	48611.8												991.69	495	57646.8	57646.8
24.3616	19.2328											2629.77	265.133															992.69	494	47938.5	47938.5												992.69	494	58872.9	58872.9
24.382	19.2698											2628.92	308.528															993.69	493	48380.7	48380.7												993.69	493	57395.5	57395.5
24.4024	19.3047											2628.06	302.403															994.69	492	49355.5	49355.5												994.69	492	58209.6	58209.6
24.4228	19.3391											2627.2	275.899															995.69	491	47958.6	47958.6												995.69	491	59114.1	59114.1
24.4432	19.3733											2626.34	252.315															996.69	490	48028.9	48028.9												996.69	490	59295	59295
24.4636	19.4061											2625.48	196.722															997.69	489	47637	47637												997.69	489	59857.8	59857.8
24.484	19.4352											2624.62	356.504															998.69	488	48430.9	48430.9												998.69	488	59586.4	59586.4
24.5044	19.4575											2623.76	53.5872															999.69	487	48561.6	48561.6												999.69	487	59415.6	59415.6
24.5248	19.47											2622.9	126.064															1000.69	486	48169.6	48169.6												1000.69	486	59867.8	59867.8
24.5452	19.4717											2622.04	210.152															1001.69	485	47385.7	47385.7												1001.69	485	59224.6	59224.6
24.5656	19.4627											2621.18	177.882															1002.69	484	48320.4	48320.4												1002.69	484	60561.3	60561.3
24.586	19.4446											2620.33	209.595															1003.69	483	48521.4	48521.4												1003.69	483	59405.5	59405.5
24.6064	19.42											2619.47	287.814															1004.69	482	48642	48642												1004.69	482	58420.6	58420.6
24.6268	19.3935											2618.61	249.736															1005.69	481	48229.9	48229.9												1005.69	481	59616.6	59616.6
24.6472	19.37											2617.74	115.764															1006.69	480	48662.1	48662.1												1006.69	480	59857.8	59857.8
24.6676	19.3553											2616.88	185.244															1007.69	479	48199.8	48199.8												1007.69	479	59797.5	59797.5
24.688	19.3541											2616.02	138.488															1008.69	478	47546.5	47546.5												1008.69	478	59887.9	59887.9
24.7084	19.3698											2615.16	144.036															1009.69	477	48551.5	48551.5												1009.69	477	61264.8	61264.8
24.7288	19.4034											2614.3	196.052															1010.69	476	48310.3	48310.3												1010.69	476	59616.6	59616.6
24.7492	19.4533											2613.44	166.744															1011.69	475	48983.7	48983.7												1011.69	475	58279.9	58279.9
24.7696	19.5155											2612.58	198.417															1012.69	474	48812.8	48812.8												1012.69	474	59616.6	59616.6
24.79	19.5849											2611.72	116.868															1013.69	473	48893.2	48893.2												1013.69	473	59676.9	59676.9
24.8104	19.6559											2610.86	148.54															1014.69	472	47747.5	47747.5												1014.69	472	59827.6	59827.6
24.8308	19.7232											2610	78.6361															1015.69	471	48199.8	48199.8												1015.69	471	58872.9	58872.9
24.8512	19.7826											2609.14	104.502															1016.69	470	49234.9	49234.9												1016.69	470	58300	58300
24.8716	19.8317											2608.27	214.487															1017.69	469	48903.3	48903.3												1017.69	469	58943.2	58943.2
24.892	19.8698											2607.41	208.419															1018.69	468	48521.4	48521.4												1018.69	468	59174.4	59174.4
24.9124	19.8981											2606.55	153.055															1019.69	467	48380.7	48380.7												1019.69	467	59847.7	59847.7
24.9328	19.919											2605.69	62.9169															1020.69	466	48430.9	48430.9												1020.69	466	59465.8	59465.8
24.9532	19.9352											2604.82	123.555															1021.69	465	49435.9	49435.9												1021.69	465	58239.7	58239.7
24.9736	19.9496											2603.96	132.002															1022.69	464	48652	48652												1022.69	464	60450.7	60450.7
24.994	19.9655											2603.1	85.385															1023.69	463	49315.3	49315.3												1023.69	463	59877.9	59877.9
25.0144	19.9863											2602.24	96.7342															1024.69	462	48561.6	48561.6												1024.69	462	59737.2	59737.2
25.0348	20.0155											2601.37	131.256															1025.69	461	48430.9	48430.9												1025.69	461	60259.8	60259.8
25.0552	20.0554											2600.51	122.32															1026.69	460	48903.3	48903.3												1026.69	460	59023.6	59023.6
25.0756	20.1073											2599.65	69.9479															1027.69	459	49837.9	49837.9												1027.69	459	59697	59697
25.096	20.1709											2598.78	118.937															1028.69	458	48652	48652												1028.69	458	59968.3	59968.3
25.1164	20.2438											2597.92	110.01															1029.69	457	48923.4	48923.4												1029.69	457	60531.1	60531.1
25.1368	20.3226											2597.06	77.9305															1030.69	456	48169.6	48169.6												1030.69	456	61214.5	61214.5
25.1572	20.4032											2596.19	118.214															1031.69	455	48059.1	48059.1												1031.69	455	62299.9	62299.9
25.1776	20.4815											2595.33	112.188															1032.69	454	48521.4	48521.4												1032.69	454	60259.8	60259.8
25.198	20.5532											2594.46	135.095															1033.69	453	47466.1	47466.1												1033.69	453	59968.3	59968.3
25.2184	20.6142											2593.6	39.3996															1034.69	452	48521.4	48521.4												1034.69	452	60078.9	60078.9
25.2388	20.6601											2592.74	18.932															1035.69	451	49385.7	49385.7												1035.69	451	59536.2	59536.2
25.2592	20.6866											2591.87	151.727															1036.69	450	49697.2	49697.2												1036.69	450	59707	59707
25.2796	20.6908											2591.01	131.249															1037.69	449	48561.6	48561.6												1037.69	449	59656.8	59656.8
25.3	20.6716											2590.14	35.6225															1038.69	448	48370.6	48370.6												1038.69	448	59284.9	59284.9
25.3204	20.6301											2589.28	101.877															1039.69	447	48310.3	48310.3												1039.69	447	59606.5	59606.5
25.3408	20.57											2588.41	101.648															1040.69	446	48631.9	48631.9												1040.69	446	59164.3	59164.3
25.3612	20.4971											2587.55	78.3066															1041.69	445	49084.2	49084.2												1041.69	445	58953.3	58953.3
25.3816	20.4185											2586.68	127.191															1042.69	444	48832.9	48832.9												1042.69	444	59345.2	59345.2
25.402	20.342											2585.82	-11.6721															1043.69	443	49245	49245												1043.69	443	59385.4	59385.4
25.4224	20.2745											2584.95	57.4267															1044.69	442	49787.7	49787.7												1044.69	442	60551.2	60551.2
25.4428	20.2216											2584.08	28.338															1045.69	441	48712.3	48712.3												1045.69	441	59978.4	59978.4
25.4632	20.1864											2583.22	103.182															1046.69	440	48843	48843												1046.69	440	59475.9	59475.9
25.4836	20.1693											2582.35	36.5763															1047.69	439	48792.7	48792.7												1047.69	439	58933.2	58933.2
25.504	20.1683											2581.48	122.938															1048.69	438	47546.5	47546.5												1048.69	438	59073.9	59073.9
25.5244	20.1782											2580.62	116.944															1049.69	437	48611.8	48611.8												1049.69	437	59174.4	59174.4
25.5448	20.1914											2579.75	7.10163															1050.69	436	47797.8	47797.8												1050.69	436	60430.6	60430.6
25.5652	20.1988											2578.89	35.7423															1051.69	435	48229.9	48229.9												1051.69	435	60330.1	60330.1
25.5856	20.192											2578.02	148.004															1052.69	434	49084.2	49084.2												1052.69	434	59053.8	59053.8
25.606	20.1648											2577.15	26.6818															1053.69	433	49667.1	49667.1												1053.69	433	59787.4	59787.4
25.6264	20.114											2576.28	81.2529															1054.69	432	48511.3	48511.3												1054.69	432	59566.3	59566.3
25.6468	20.0402											2575.42	40.6899															1055.69	431	48893.2	48893.2												1055.69	431	61174.3	61174.3
25.6672	19.9477											2574.55	57.7785															1056.69	430	48270.1	48270.1												1056.69	430	59445.7	59445.7
25.6876	19.8434											2573.68	37.4046															1057.69	429	48762.6	48762.6												1057.69	429	60330.1	60330.1
25.708	19.7365											2572.81	71.7751															1058.69	428	48260.1	48260.1												1058.69	428	60591.4	60591.4
25.7284	19.6367											2571.95	57.1686															1059.69	427	48481.2	48481.2												1059.69	427	60772.3	60772.3
25.7488	19.5526											2571.08	117.445															1060.69	426	49003.8	49003.8												1060.69	426	60350.2	60350.2
25.7692	19.491											2570.21	148.909															1061.69	425	48199.8	48199.8												1061.69	425	61114	61114
25.7896	19.4558											2569.34	59.4478															1062.69	424	48752.5	48752.5												1062.69	424	61063.8	61063.8
25.81	19.4483											2568.47	-6.95409															1063.69	423	48119.4	48119.4												1063.69	423	59857.8	59857.8
25.8304	19.4664											2567.6	87.8321															1064.69	422	47647	47647												1064.69	422	60008.5	60008.5
25.8508	19.5051											2566.73	87.6314															1065.69	421	48018.9	48018.9												1065.69	421	60691.9	60691.9
25.8712	19.5572											2565.87	136.34															1066.69	420	49536.4	49536.4												1066.69	420	61908	61908
25.8916	19.6137											2565	44.0861															1067.69	419	48059.1	48059.1												1067.69	419	60621.6	60621.6
25.912	19.6648											2564.13	-28.0036															1068.69	418	48471.1	48471.1												1068.69	418	60591.4	60591.4
25.9324	19.7019											2563.26	29.3298															1069.69	417	48099.3	48099.3												1069.69	417	60410.5	60410.5
25.9528	19.7183											2562.39	43.5198															1070.69	416	47968.6	47968.6												1070.69	416	59918.1	59918.1
25.9732	19.7102											2561.52	86.4514															1071.69	415	47747.5	47747.5												1071.69	415	61315	61315
25.9936	19.6768											2560.65	137.992															1072.69	414	47777.7	47777.7												1072.69	414	60279.9	60279.9
26.014	19.62											2559.78	111.929															1073.69	413	48903.3	48903.3												1073.69	413	61124.1	61124.1
26.0344	19.5433											2558.91	45.6542															1074.69	412	48159.6	48159.6												1074.69	412	61305	61305
26.0548	19.4516											2558.04	33.9816															1075.69	411	47486.2	47486.2												1075.69	411	60179.4	60179.4
26.0752	19.351											2557.17	-95.4419															1076.69	410	47637	47637												1076.69	410	60410.5	60410.5
26.0956	19.2476											2556.3	-3.70608															1077.69	409	48340.5	48340.5												1077.69	409	61475.8	61475.8
26.116	19.1471											2555.43	47.804															1078.69	408	48832.9	48832.9												1078.69	408	61063.8	61063.8
26.1364	19.0543											2554.56	73.4621															1079.69	407	47747.5	47747.5												1079.69	407	60541.2	60541.2
26.1568	18.9726											2553.68	41.7094															1080.69	406	47566.6	47566.6												1080.69	406	59295	59295
26.1772	18.903											2552.81	84.5802															1081.69	405	48782.7	48782.7												1081.69	405	60300	60300
26.1976	18.8435											2551.94	49.9695															1082.69	404	47747.5	47747.5												1082.69	404	60159.3	60159.3
26.218	18.7902											2551.07	-1.84028															1083.69	403	48320.4	48320.4												1083.69	403	61174.3	61174.3
26.2384	18.7378											2550.2	18.0739															1084.69	402	49405.8	49405.8												1084.69	402	60008.5	60008.5
26.2588	18.6815											2549.33	69.5276															1085.69	401	48963.6	48963.6												1085.69	401	59938.2	59938.2
26.2792	18.6184											2548.46	43.5495															1086.69	400	47727.4	47727.4												1086.69	400	61184.4	61184.4
26.2996	18.5489											2547.58	86.3836															1087.69	399	48290.2	48290.2												1087.69	399	60691.9	60691.9
26.32	18.4759											2546.71	5.95477															1088.69	398	48380.7	48380.7												1088.69	398	61817.5	61817.5
26.3404	18.404											2545.84	74.5753															1089.69	397	47938.5	47938.5												1089.69	397	61114	61114
26.3608	18.3387											2544.97	19.9659															1090.69	396	47194.8	47194.8												1090.69	396	61234.6	61234.6
26.3812	18.2849											2544.09	14.078															1091.69	395	48611.8	48611.8												1091.69	395	61837.6	61837.6
26.4016	18.2461											2543.22	79.8017															1092.69	394	48802.8	48802.8												1092.69	394	61053.7	61053.7
26.422	18.2237											2542.35	76.7721															1093.69	393	47596.8	47596.8												1093.69	393	60571.3	60571.3
26.4424	18.2176											2541.47	-3.56601															1094.69	392	48229.9	48229.9												1094.69	392	61355.2	61355.2
26.4628	18.2269											2540.6	27.7765															1095.69	391	47275.2	47275.2												1095.69	391	61204.5	61204.5
26.4832	18.2498											2539.73	4.72436															1096.69	390	47928.4	47928.4												1096.69	390	60842.7	60842.7
26.5036	18.2838											2538.85	130.5															1097.69	389	47214.9	47214.9												1097.69	389	62310	62310
26.524	18.3261											2537.98	58.7969															1098.69	388	47948.5	47948.5												1098.69	388	60943.2	60943.2
26.5444	18.374											2537.11	64.3644															1099.69	387	47405.8	47405.8												1099.69	387	62249.7	62249.7
26.5648	18.4251											2536.23	-7.30079															1100.69	386	47667.1	47667.1												1100.69	386	61083.9	61083.9
26.5852	18.4779											2535.36	32.5982															1101.69	385	48290.2	48290.2												1101.69	385	61274.8	61274.8
26.6056	18.5313											2534.48	35.3118															1102.69	384	47295.3	47295.3												1102.69	384	61566.3	61566.3
26.626	18.5841											2533.61	15.1536															1103.69	383	47255.1	47255.1												1103.69	383	61857.7	61857.7
26.6464	18.6346											2532.74	23.5888															1104.69	382	47697.3	47697.3												1104.69	382	61455.7	61455.7
26.6668	18.6802											2531.86	-13.7059															1105.69	381	47415.9	47415.9												1105.69	381	60501	60501
26.6872	18.717											2530.99	-22.4111															1106.69	380	47295.3	47295.3												1106.69	380	61204.5	61204.5
26.7076	18.7408											2530.11	34.6002															1107.69	379	47164.6	47164.6												1107.69	379	60732.1	60732.1
26.728	18.7472											2529.24	48.7449															1108.69	378	47948.5	47948.5												1108.69	378	61425.6	61425.6
26.7484	18.7323											2528.36	51.4619															1109.69	377	48280.2	48280.2												1109.69	377	62189.4	62189.4
26.7688	18.6934											2527.49	5.63392															1110.69	376	48240	48240												1110.69	376	62320	62320
26.7892	18.6303											2526.61	56.8971															1111.69	375	47687.2	47687.2												1111.69	375	61666.8	61666.8
26.8096	18.5451											2525.73	28.2142															1112.69	374	47797.8	47797.8												1112.69	374	61717	61717
26.83	18.4422											2524.86	62.334															1113.69	373	48089.2	48089.2												1113.69	373	61154.2	61154.2
26.8504	18.3274											2523.98	13.6871															1114.69	372	48571.6	48571.6												1114.69	372	61174.3	61174.3
26.8708	18.2073											2523.11	96.3047															1115.69	371	47013.9	47013.9												1115.69	371	61636.6	61636.6
26.8912	18.0878											2522.23	44.8186															1116.69	370	47054.1	47054.1												1116.69	370	62712	62712
26.9116	17.974											2521.35	-49.4319															1117.69	369	48008.8	48008.8												1117.69	369	61385.4	61385.4
26.932	17.8699											2520.48	55.9726															1118.69	368	47204.8	47204.8												1118.69	368	61576.3	61576.3
26.9524	17.7786											2519.6	10.2263															1119.69	367	46792.8	46792.8												1119.69	367	61345.2	61345.2
26.9728	17.7022											2518.72	98.4831															1120.69	366	46822.9	46822.9												1120.69	366	62430.6	62430.6
26.9932	17.6415											2517.85	4.29298															1121.69	365	46792.8	46792.8												1121.69	365	62792.4	62792.4
27.0136	17.5963											2516.97	4.17987															1122.69	364	46873.2	46873.2												1122.69	364	61606.5	61606.5
27.034	17.5656											2516.09	-7.32911															1123.69	363	48320.4	48320.4												1123.69	363	61405.5	61405.5
27.0544	17.5482											2515.21	-33.0769															1124.69	362	48591.7	48591.7												1124.69	362	62792.4	62792.4
27.0748	17.542											2514.34	40.8779															1125.69	361	47415.9	47415.9												1125.69	361	62551.2	62551.2
27.0952	17.5452											2513.46	49.3081															1126.69	360	47214.9	47214.9												1126.69	360	62993.4	62993.4
27.1156	17.5561											2512.58	97.6001															1127.69	359	47637	47637												1127.69	359	61375.3	61375.3
27.136	17.5735											2511.7	29.1544															1128.69	358	47647	47647												1128.69	358	62772.3	62772.3
27.1564	17.5961											2510.82	40.433															1129.69	357	47807.8	47807.8												1129.69	357	62772.3	62772.3
27.1768	17.6222											2509.94	-8.05544															1130.69	356	48028.9	48028.9												1130.69	356	63023.5	63023.5
27.1972	17.6503											2509.07	57.2923															1131.69	355	48571.6	48571.6												1131.69	355	62340.1	62340.1
27.2176	17.679											2508.19	-13.9392															1132.69	354	47948.5	47948.5												1132.69	354	63475.8	63475.8
27.238	17.7074											2507.31	85.5243															1133.69	353	47034	47034												1133.69	353	62460.7	62460.7
27.2584	17.7348											2506.43	39.9111															1134.69	352	47647	47647												1134.69	352	63154.2	63154.2
27.2788	17.7608											2505.55	-5.68504															1135.69	351	46652.1	46652.1												1135.69	351	63164.2	63164.2
27.2992	17.7841											2504.67	-102.439															1136.69	350	46973.7	46973.7												1136.69	350	63214.5	63214.5
27.3196	17.8029											2503.79	31.0888															1137.69	349	47144.5	47144.5												1137.69	349	62179.3	62179.3
27.34	17.8142											2502.91	13.9426															1138.69	348	46441	46441												1138.69	348	61938.1	61938.1
27.3604	17.8143											2502.03	33.7446															1139.69	347	45687.3	45687.3												1139.69	347	61978.3	61978.3
27.3808	17.7991											2501.15	-0.43974															1140.69	346	46652.1	46652.1												1140.69	346	61264.8	61264.8
27.4012	17.7658											2500.27	56.2892															1141.69	345	46069.2	46069.2												1141.69	345	61305	61305
27.4216	17.7129											2499.39	73.2385															1142.69	344	44702.4	44702.4												1142.69	344	61646.7	61646.7
27.442	17.642											2498.51	50.4281															1143.69	343	45204.9	45204.9												1143.69	343	61425.6	61425.6
27.4624	17.5579											2497.63	36.1446															1144.69	342	45204.9	45204.9												1144.69	342	61897.9	61897.9
27.4828	17.4671											2496.75	-6.51945															1145.69	341	45426	45426												1145.69	341	61807.5	61807.5
27.5032	17.3775											2495.87	89.9053															1146.69	340	45104.4	45104.4												1146.69	340	60973.3	60973.3
27.5236	17.2952											2494.99	-32.2069															1147.69	339	45606.9	45606.9												1147.69	339	60973.3	60973.3
27.544	17.224											2494.11	52.8437															1148.69	338	46762.6	46762.6												1148.69	338	60943.2	60943.2
27.5644	17.164											2493.23	95.3153															1149.69	337	44843.1	44843.1												1149.69	337	61093.9	61093.9
27.5848	17.1121											2492.34	47.0127															1150.69	336	45777.7	45777.7												1150.69	336	63465.7	63465.7
27.6052	17.063											2491.46	83.8024															1151.69	335	46491.3	46491.3												1151.69	335	61857.7	61857.7
27.6256	17.0099											2490.58	55.3688															1152.69	334	47164.6	47164.6												1152.69	334	62661.7	62661.7
27.646	16.9473											2489.7	60.9644															1153.69	333	46913.4	46913.4												1153.69	333	63938.1	63938.1
27.6664	16.8715											2488.82	43.885															1154.69	332	48430.9	48430.9												1154.69	332	65294.8	65294.8
27.6868	16.7813											2487.93	6.97576															1155.69	331	49204.8	49204.8												1155.69	331	67003.3	67003.3
27.7072	16.6768											2487.05	49.4159															1156.69	330	49807.8	49807.8												1156.69	330	69063.6	69063.6
27.7276	16.5595											2486.17	38.0178															1157.69	329	50501.2	50501.2												1157.69	329	71525.8	71525.8
27.748	16.4313											2485.29	57.7822															1158.69	328	49767.6	49767.6												1158.69	328	70460.5	70460.5
27.7684	16.2946											2484.4	29.3979															1159.69	327	47868.1	47868.1												1159.69	327	65807.4	65807.4
27.7888	16.1517											2483.52	-13.1322															1160.69	326	44963.7	44963.7												1160.69	326	61918	61918
27.8092	16.0058											2482.64	34.9456															1161.69	325	43777.8	43777.8												1161.69	325	58742.2	58742.2
27.8296	15.86											2481.76	-52.8561															1162.69	324	41566.8	41566.8												1162.69	324	54852.9	54852.9
27.85	15.7176											2480.87	29.1759															1163.69	323	40300.5	40300.5												1163.69	323	53556.4	53556.4
27.8704	15.5818											2479.99	-2.00054															1164.69	322	40672.3	40672.3												1164.69	322	51878.1	51878.1
27.8908	15.4555											2479.1	99.8018															1165.69	321	40290.4	40290.4												1165.69	321	52591.6	52591.6
27.9112	15.3419											2478.22	82.7704															1166.69	320	40481.4	40481.4												1166.69	320	51827.8	51827.8
27.9316	15.2443											2477.34	57.262															1167.69	319	40139.7	40139.7												1167.69	319	52310.2	51240.5
27.952	15.1647											2476.45	-41.7545															1168.69	318	40752.7	40752.7												1168.69	318	52330.3	50653.1
27.9724	15.1044											2475.57	-41.7853															1169.69	317	40813	40813												1169.69	317	53134.3	50065.7
27.9928	15.0633											2474.68	-50.2944															1170.69	316	43225	43225												1170.69	316	54923.2	49478.4
28.0132	15.0406											2473.8	136.208															1171.69	315	44340.6	44340.6												1171.69	315	59003.5	48891
28.0336	15.0343											2472.91	79.6383															1172.69	314	46642	46642												1172.69	314	62500.9	48303.6
28.054	15.0415											2472.03	25.9143															1173.69	313	49013.8	49013.8												1173.69	313	66510.9	47716.3
28.0744	15.0593											2471.15	-10.8411															1174.69	312	49385.7	49385.7												1174.69	312	69736.9	47128.9
28.0948	15.0851											2470.26	3.25447															1175.69	311	47807.8	47807.8												1175.69	311	67998.3	46541.5
28.1152	15.1175											2469.37	25.8184															1176.69	310	45064.2	45064.2												1176.69	310	62098.9	45954.2
28.1356	15.1573											2468.49	6.02685															1177.69	309	40803	40803												1177.69	309	55566.4	45366.8
28.156	15.2066											2467.6	-33.5162															1178.69	308	38491.5	38491.5												1178.69	308	49204.8	44779.4
28.1764	15.2675											2466.72	45.4949															1179.69	307	37878.4	37878.4												1179.69	307	47415.9	44192.1
28.1968	15.3416											2465.83	42.6464															1180.69	306	35617.2	35617.2												1180.69	306	45496.3	43604.7
28.2172	15.4287											2464.95	5.944															1181.69	305	34984	34984												1181.69	305	43235.1	43017.3
28.2376	15.5275											2464.06	8.74858															1182.69	304	35124.7	35124.7												1182.69	304	41546.7	42430
28.258	15.6352											2463.17	-8.18898															1183.69	303	34923.7	34923.7												1183.69	303	40421.1	41842.6
28.2784	15.7485											2462.29	-75.8782															1184.69	302	34793.1	34793.1												1184.69	302	41255.2	41255.2
28.2988	15.8635											2461.4	-25.1248															1185.69	301	33476.5	33476.5												1185.69	301	41154.7	41154.7
28.3192	15.9757											2460.51	25.6132															1186.69	300	33044.4	33044.4												1186.69	300	40320.6	40320.6
28.3396	16.0805											2459.63	56.6061															1187.69	299	33195.1	33195.1												1187.69	299	39054.3	39054.3
28.36	16.1734											2458.74	34.0476															1188.69	298	32551.9	32551.9												1188.69	298	38350.8	38350.8
28.3804	16.2499											2457.85	8.681															1189.69	297	30652.5	30652.5												1189.69	297	37476.4	37476.4
28.4008	16.3056											2456.96	-112.456															1190.69	296	30320.8	30320.8												1190.69	296	36079.5	36079.5
28.4212	16.3371											2456.08	65.0097															1191.69	295	29607.3	29607.3												1191.69	295	36119.7	36119.7
28.4416	16.3426											2455.19	-67.3563															1192.69	294	28351	28351												1192.69	294	34853.4	34853.4
28.462	16.3227											2454.3	-30.7372															1193.69	293	28521.9	28521.9												1193.69	293	34250.4	34250.4
28.4824	16.2797											2453.41	-2.57405															1194.69	292	28089.7	28089.7												1194.69	292	34159.9	34159.9
28.5028	16.2169											2452.52	-47.6005															1195.69	291	27135	27135												1195.69	291	32582.1	32582.1
28.5232	16.1385											2451.64	45.2862															1196.69	290	26582.2	26582.2												1196.69	290	32461.5	32461.5
28.5436	16.0485											2450.75	62.1725															1197.69	289	26913.9	26913.9												1197.69	289	32170	32170
28.564	15.9507											2449.86	17.1635															1198.69	288	26803.3	26803.3												1198.69	288	31315.8	31920.2
28.5844	15.849											2448.97	-2.5135															1199.69	287	27567.1	27567.1												1199.69	287	32763	31670.4
28.6048	15.7474											2448.08	-41.8679															1200.69	286	31315.8	31315.8												1200.69	286	35747.8	31420.6
28.6252	15.6504											2447.19	79.0662															1201.69	285	32119.8	32119.8												1201.69	285	37757.8	31170.8
28.6456	15.5628											2446.3	50.9604															1202.69	284	35677.5	35677.5												1202.69	284	42189.9	30921
28.666	15.489											2445.41	34.1092															1203.69	283	47044	47044												1203.69	283	54139.3	30671.2
28.6864	15.4322											2444.52	-13.6483															1204.69	282	70631.4	70631.4												1204.69	282	76802.1	30421.3
28.7068	15.3947											2443.63	-27.6689															1205.69	281	68460.6	68460.6												1205.69	281	75817.2	30171.5
28.7272	15.3776											2442.74	22.9336															1206.69	280	41044.2	41044.2												1206.69	280	49094.2	29921.7
28.7476	15.3806											2441.85	25.7688															1207.69	279	27225.4	27225.4												1207.69	279	33165	29671.9
28.768	15.4024											2440.96	31.4134															1208.69	278	25064.7	25064.7												1208.69	278	30682.6	29422.1
28.7884	15.4411											2440.07	28.634															1209.69	277	24431.5	24431.5												1209.69	277	30240.4	29172.3
28.8088	15.4945											2439.18	-33.1001															1210.69	276	23959.2	23959.2												1210.69	276	30280.6	28922.5
28.8292	15.5605											2438.29	42.733															1211.69	275	23466.7	23466.7												1211.69	275	28672.6	28672.6
28.8496	15.6367											2437.4	9.08664															1212.69	274	23718	23718												1212.69	274	28431.4	28431.4
28.87	15.7202											2436.51	-44.1887															1213.69	273	24049.6	24049.6												1213.69	273	29476.6	29476.6
28.8904	15.8069											2435.62	-32.9155															1214.69	272	24099.9	24099.9												1214.69	272	29707.8	29707.8
28.9108	15.8925											2434.73	-10.4237															1215.69	271	23687.8	23687.8												1215.69	271	29315.8	29315.8
28.9312	15.9727											2433.84	-21.5933															1216.69	270	23104.9	23104.9												1216.69	270	28562.1	28562.1
28.9516	16.0447											2432.95	-15.9321															1217.69	269	22793.4	22793.4												1217.69	269	28672.6	28672.6
28.972	16.1083											2432.05	45.8026															1218.69	268	23275.8	23275.8												1218.69	268	29878.6	29878.6
28.9924	16.1657											2431.16	-41.0517															1219.69	267	23667.7	23667.7												1219.69	267	28773.1	28773.1
29.0128	16.2213											2430.27	45.8946															1220.69	266	24099.9	24099.9												1220.69	266	28843.5	28843.5
29.0332	16.2797											2429.38	6.71208															1221.69	265	24220.5	24220.5												1221.69	265	29557	29557
29.0536	16.3448											2428.49	-12.8428															1222.69	264	23637.6	23637.6												1222.69	264	29898.7	29898.7
29.074	16.418											2427.59	32.0407															1223.69	263	23386.3	23386.3												1223.69	263	29396.2	29396.2
29.0944	16.4978											2426.7	-7.11373															1224.69	262	23285.8	23285.8												1224.69	262	29265.6	29265.6
29.1148	16.5797											2425.81	-43.4526															1225.69	261	23788.3	23788.3												1225.69	261	29064.6	29064.6
29.1352	16.6567											2424.92	63.0162															1226.69	260	23718	23718												1226.69	260	29346	29346
29.1556	16.7206											2424.02	29.4811															1227.69	259	22723	22723												1227.69	259	29134.9	29134.9
29.176	16.7634											2423.13	-1.24183															1228.69	258	23718	23718												1228.69	258	29406.3	29406.3
29.1964	16.7785											2422.24	38.0087															1229.69	257	23919	23919												1229.69	257	29768.1	29768.1
29.2168	16.7613											2421.34	63.258															1230.69	256	23004.4	23004.4												1230.69	256	29878.6	29878.6
29.2372	16.7104											2420.45	24.1586															1231.69	255	23456.7	23456.7												1231.69	255	29295.7	29295.7
29.2576	16.6271											2419.55	27.0295															1232.69	254	23798.4	23798.4												1232.69	254	29858.5	29858.5
29.278	16.5153											2418.66	43.8841															1233.69	253	22833.6	22833.6												1233.69	253	29325.9	29325.9
29.2984	16.382											2417.77	10.4059															1234.69	252	23265.7	23265.7												1234.69	252	28933.9	28933.9
29.3188	16.2365											2416.87	32.8527															1235.69	251	23215.5	23215.5												1235.69	251	29938.9	29938.9
29.3392	16.0891											2415.98	-17.3789															1236.69	250	22622.5	22622.5												1236.69	250	29185.2	29185.2
29.3596	15.9507											2415.08	72.1399															1237.69	249	23125	23125												1237.69	249	29597.2	29597.2
29.38	15.8304											2414.19	128.1															1238.69	248	23326	23326												1238.69	248	30109.8	30109.8
29.4004	15.7352											2413.29	55.5349															1239.69	247	22803.4	22803.4												1239.69	247	28833.4	28833.4
29.4208	15.6685											2412.4	-47.7291															1240.69	246	23125	23125												1240.69	246	29004.3	29004.3
29.4412	15.6304											2411.5	38.9489															1241.69	245	23456.7	23456.7												1241.69	245	29838.4	29838.4
29.4616	15.618											2410.61	-8.42795															1242.69	244	23366.2	23366.2												1242.69	244	29486.7	29486.7
29.482	15.627											2409.71	39.1331															1243.69	243	22944.1	22944.1												1243.69	243	29979.1	29979.1
29.5024	15.6524											2408.82	28.0629															1244.69	242	22662.7	22662.7												1244.69	242	29094.7	29094.7
29.5228	15.6897											2407.92	-72.3075															1245.69	241	23647.6	23647.6												1245.69	241	29004.3	29004.3
29.5432	15.7351											2407.03	75.6985															1246.69	240	23316	23316												1246.69	240	29094.7	29094.7
29.5636	15.7862											2406.13	-46.9608															1247.69	239	24089.8	24089.8												1247.69	239	29436.4	29436.4
29.584	15.842											2405.23	22.8915															1248.69	238	22873.8	22873.8												1248.69	238	29356	29356
29.6044	15.9034											2404.34	-35.5678															1249.69	237	22984.3	22984.3												1249.69	237	29627.4	29627.4
29.6248	15.973											2403.44	34.2627															1250.69	236	23878.8	23878.8												1250.69	236	29587.2	29587.2
29.6452	16.0546											2402.54	0.91697															1251.69	235	22934.1	22934.1												1251.69	235	30019.3	30019.3
29.6656	16.1523											2401.65	28.9094															1252.69	234	22421.5	22421.5												1252.69	234	29657.5	29657.5
29.686	16.2688											2400.75	-26.7162															1253.69	233	23285.8	23285.8												1253.69	233	29687.7	29687.7
29.7064	16.4045											2399.85	-37.736															1254.69	232	23788.3	23788.3												1254.69	232	29768.1	29768.1
29.7268	16.5563											2398.95	29.2594															1255.69	231	22924	22924												1255.69	231	29516.8	29516.8
29.7472	16.7181											2398.06	-70.901															1256.69	230	23376.3	23376.3												1256.69	230	28843.5	28843.5
29.7676	16.8818											2397.16	43.4284															1257.69	229	23275.8	23275.8												1257.69	229	30069.6	30069.6
29.788	17.0392											2396.26	-56.6961															1258.69	228	23185.3	23185.3												1258.69	228	29959	29959
29.8084	17.1838											2395.36	18.6175															1259.69	227	23567.2	23567.2												1259.69	227	30150	30150
29.8288	17.3116											2394.47	-25.7909															1260.69	226	23667.7	23667.7												1260.69	226	29637.4	29637.4
29.8492	17.4214											2393.57	-111.93															1261.69	225	22753.2	22753.2												1261.69	225	30371.1	30371.1
29.8696	17.5144											2392.67	-61.6841															1262.69	224	22893.9	22893.9												1262.69	224	31235.4	31235.4
29.89	17.5936											2391.77	24.7164															1263.69	223	22833.6	22833.6												1263.69	223	30451.5	30451.5
29.9104	17.662											2390.87	94.3986															1264.69	222	23728	23728												1264.69	222	31104.7	31104.7
29.9308	17.7227											2389.97	27.7748															1265.69	221	22903.9	22903.9												1265.69	221	30491.7	30491.7
29.9512	17.7776											2389.07	-19.3581															1266.69	220	22924	22924												1266.69	220	30260.5	30260.5
29.9716	17.8278											2388.17	44.7414															1267.69	219	22562.2	22562.2												1267.69	219	29094.7	29094.7
29.992	17.8736											2387.28	56.0032															1268.69	218	23215.5	23215.5												1268.69	218	29074.6	29074.6
30.0124	17.9151											2386.38	-18.8984															1269.69	217	22883.8	22883.8												1269.69	217	28923.9	28923.9
30.0328	17.952											2385.48	3.49036															1270.69	216	23285.8	23285.8												1270.69	216	29356	29356
30.0532	17.9833											2384.58	-1.91105															1271.69	215	23044.6	23044.6												1271.69	215	29446.5	29446.5
30.0736	18.0087											2383.68	12.1373															1272.69	214	22713	22713												1272.69	214	29426.4	29426.4
30.094	18.0273											2382.78	-32.1448															1273.69	213	22883.8	22883.8												1273.69	213	28873.6	28873.6
30.1144	18.0384											2381.88	26.3408															1274.69	212	22632.6	22632.6												1274.69	212	29165.1	29165.1
30.1348	18.0415											2380.98	87.585															1275.69	211	21989.4	21989.4												1275.69	211	30391.2	30391.2
30.1552	18.0367											2380.08	23.8862															1276.69	210	22451.7	22451.7												1276.69	210	29778.1	29778.1
30.1756	18.0242											2379.17	29.6016															1277.69	209	22753.2	22753.2												1277.69	209	29114.8	29114.8
30.196	18.0041											2378.27	-47.937															1278.69	208	23074.8	23074.8												1278.69	208	29456.5	29456.5
30.2164	17.9761											2377.37	49.3571															1279.69	207	21868.8	21868.8												1279.69	207	29064.6	29064.6
30.2368	17.9398											2376.47	19.007															1280.69	206	22572.3	22572.3												1280.69	206	29315.8	29315.8
30.2572	17.8951											2375.57	-14.1045															1281.69	205	22532.1	22532.1												1281.69	205	30039.4	30039.4
30.2776	17.8428											2374.67	-19.4698															1282.69	204	23537.1	23537.1												1282.69	204	29436.4	29436.4
30.298	17.7843											2373.77	91.6251															1283.69	203	22441.6	22441.6												1283.69	203	28441.5	28441.5
30.3184	17.7209											2372.87	-8.01057															1284.69	202	22421.5	22421.5												1284.69	202	29536.9	29536.9
30.3388	17.6537											2371.96	64.243															1285.69	201	22180.3	22180.3												1285.69	201	29748	29748
30.3592	17.5832											2371.06	11.7631															1286.69	200	22833.6	22833.6												1286.69	200	29325.9	29325.9
30.3796	17.5096											2370.16	42.4296															1287.69	199	23677.8	23677.8												1287.69	199	29707.8	29707.8
30.4	17.4331											2369.26	-21.106															1288.69	198	22552.2	22552.2												1288.69	198	29617.3	29617.3
30.4204	17.3541											2368.35	109.278															1289.69	197	22954.2	22954.2												1289.69	197	29567.1	29567.1
30.4408	17.2739											2367.45	-31.7886															1290.69	196	22210.5	22210.5												1290.69	196	30059.5	30059.5
30.4612	17.1943											2366.55	32.1006															1291.69	195	22612.5	22612.5												1291.69	195	30009.3	30009.3
30.4816	17.1177											2365.65	-9.2333															1292.69	194	22924	22924												1292.69	194	29808.3	29808.3
30.502	17.0472											2364.74	-69.9275															1293.69	193	22150.2	22150.2												1293.69	193	29536.9	29536.9
30.5224	16.986											2363.84	-53.1068															1294.69	192	22421.5	22421.5												1294.69	192	29335.9	29335.9
30.5428	16.9371											2362.94	57.7916															1295.69	191	22984.3	22984.3												1295.69	191	29084.7	29084.7
30.5632	16.9027											2362.03	30.3229															1296.69	190	22331.1	22331.1												1296.69	190	29727.9	29727.9
30.5836	16.8837											2361.13	13.9303															1297.69	189	21969.3	21969.3												1297.69	189	29285.7	29285.7
30.604	16.8797											2360.22	-32.8772															1298.69	188	22311	22311												1298.69	188	29949	29949
30.6244	16.8888											2359.32	-57.5447															1299.69	187	22260.7	22260.7												1299.69	187	29677.6	29677.6
30.6448	16.9082											2358.42	-46.2603															1300.69	186	22612.5	22612.5												1300.69	186	30180.1	30180.1
30.6652	16.9339											2357.51	42.4218															1301.69	185	22562.2	22562.2												1301.69	185	29687.7	29687.7
30.6856	16.9613											2356.61	-40.2793															1302.69	184	22682.8	22682.8												1302.69	184	30190.2	30190.2
30.706	16.9867											2355.7	-40.0505															1303.69	183	22803.4	22803.4												1303.69	183	30793.2	30793.2
30.7264	17.0073											2354.8	-50.8711															1304.69	182	22270.8	22270.8												1304.69	182	30421.3	30421.3
30.7468	17.0219											2353.89	-61.6859															1305.69	181	23125	23125												1305.69	181	30592.2	30592.2
30.7672	17.0309											2352.99	68.3621															1306.69	180	22331.1	22331.1												1306.69	180	30079.6	30079.6
30.7876	17.0362											2352.08	18.8748															1307.69	179	22692.9	22692.9												1307.69	179	30270.6	30270.6
30.808	17.0404											2351.18	35.6696															1308.69	178	22421.5	22421.5												1308.69	178	30180.1	30180.1
30.8284	17.0457											2350.27	-46.9167															1309.69	177	22250.7	22250.7												1309.69	177	30240.4	30240.4
30.8488	17.0534											2349.37	5.76783															1310.69	176	22049.7	22049.7												1310.69	176	30190.2	30190.2
30.8692	17.0631											2348.46	6.00533															1311.69	175	21979.3	21979.3												1311.69	175	30150	30150
30.8896	17.0725											2347.55	0.72655															1312.69	174	23024.5	23024.5												1312.69	174	29396.2	29396.2
30.91	17.0778											2346.65	-7.30677															1313.69	173	22421.5	22421.5												1313.69	173	28994.2	28994.2
30.9304	17.0744											2345.74	81.1992															1314.69	172	21587.4	21587.4												1314.69	172	29938.9	29938.9
30.9508	17.058											2344.83	9.73292															1315.69	171	22300.9	22300.9												1315.69	171	29878.6	29878.6
30.9712	17.0249											2343.93	-3.80587															1316.69	170	22873.8	22873.8												1316.69	170	30411.3	30411.3
30.9916	16.9731											2343.02	-39.3916															1317.69	169	22361.2	22361.2												1317.69	169	30069.6	30069.6
31.012	16.9024											2342.11	-0.5446															1318.69	168	22682.8	22682.8												1318.69	168	30853.5	30853.5
31.0324	16.8143											2341.21	30.0239															1319.69	167	22401.4	22401.4												1319.69	167	30471.6	30471.6
31.0528	16.7122											2340.3	-113															1320.69	166	22451.7	22451.7												1320.69	166	30672.6	30672.6
31.0732	16.6003											2339.39	25.0199															1321.69	165	22723	22723												1321.69	165	30843.4	30843.4
31.0936	16.483											2338.48	33.5399															1322.69	164	22602.4	22602.4												1322.69	164	30753	30753
31.114	16.3637											2337.58	72.3517															1323.69	163	22079.8	22079.8												1323.69	163	31024.3	31024.3
31.1344	16.245											2336.67	-4.49084															1324.69	162	22099.9	22099.9												1324.69	162	30692.7	30692.7
31.1548	16.1292											2335.76	83.8712															1325.69	161	21868.8	21868.8												1325.69	161	31416.3	31416.3
31.1752	16.0183											2334.85	75.869															1326.69	160	21527.1	21527.1												1326.69	160	32049.4	32049.4
31.1956	15.9148											2333.94	18.3354															1327.69	159	21828.6	21828.6												1327.69	159	31928.8	31928.8
31.216	15.8216											2333.03	35.1149															1328.69	158	22351.2	22351.2												1328.69	158	30622.3	30622.3
31.2364	15.7419											2332.13	73.8993															1329.69	157	21396.4	21396.4												1329.69	157	30391.2	30391.2
31.2568	15.678											2331.22	76.9148															1330.69	156	21466.8	21466.8												1330.69	156	30994.2	30994.2
31.2772	15.6312											2330.31	101.932															1331.69	155	21748.2	21748.2												1331.69	155	30059.5	30059.5
31.2976	15.6012											2329.4	82.9492															1332.69	154	22361.2	22361.2												1332.69	154	30602.2	30602.2
31.318	15.5857											2328.49	107.961															1333.69	153	23697.9	23697.9												1333.69	153	31758	31758
31.3384	15.5818											2327.58	-9.96559															1334.69	152	25044.6	25044.6												1334.69	152	31938.9	31938.9
31.3588	15.5873											2326.67	34.2958															1335.69	151	27285.7	27285.7												1335.69	151	34722.7	34722.7
31.3792	15.6012											2325.76	29.0844															1336.69	150	27607.3	27607.3												1336.69	150	35084.5	35084.5
31.3996	15.6248											2324.85	29.3713															1337.69	149	25929	25929												1337.69	149	32873.5	32873.5
31.42	15.6617											2323.94	-14.2888															1338.69	148	23888.8	23888.8												1338.69	148	31356	31356
31.4404	15.7164											2323.03	35.444															1339.69	147	22140.1	22140.1												1339.69	147	30069.6	30069.6
31.4608	15.7931											2322.12	11.0231															1340.69	146	21718	21718												1340.69	146	30622.3	30622.3
31.4812	15.8948											2321.21	-10.6419															1341.69	145	21185.4	21185.4												1341.69	145	30863.5	30863.5
31.5016	16.023											2320.3	39.0711															1342.69	144	20934.1	20934.1												1342.69	144	29868.6	29868.6
31.522	16.1769											2319.39	-26.4987															1343.69	143	21064.8	21064.8												1343.69	143	29627.4	29627.4
31.5424	16.354											2318.48	50.6442															1344.69	142	20672.8	20672.8												1344.69	142	30079.6	30079.6
31.5628	16.5505											2317.56	-69.7716															1345.69	141	20602.5	20602.5												1345.69	141	29577.1	29577.1
31.5832	16.7617											2316.65	7.35643															1346.69	140	21507	21507												1346.69	140	29567.1	29567.1
31.6036	16.982											2315.74	37.8361															1347.69	139	20934.1	20934.1												1347.69	139	30240.4	30240.4
31.624	17.2054											2314.83	-22.1826															1348.69	138	20743.2	20743.2												1348.69	138	29406.3	29406.3
31.6444	17.4262											2313.92	68.6121															1349.69	137	21084.9	21084.9												1349.69	137	29335.9	29335.9
31.6648	17.6397											2313.01	3.1305															1350.69	136	20441.7	20441.7												1350.69	136	30722.8	30722.8
31.6852	17.8432											2312.09	36.3391															1351.69	135	19667.8	19667.8												1351.69	135	30079.6	30079.6
31.7056	18.0355											2311.18	9.25285															1352.69	134	20110	20110												1352.69	134	29667.6	29667.6
31.726	18.2166											2310.27	17.7952															1353.69	133	20190.4	20190.4												1353.69	133	29557	29557
31.7464	18.3866											2309.36	7.16159															1354.69	132	20572.3	20572.3												1354.69	132	29476.6	29476.6
31.7668	18.5444											2308.44	21.1832															1355.69	131	21004.5	21004.5												1355.69	131	30481.6	30481.6
31.7872	18.6874											2307.53	-27.7805															1356.69	130	20893.9	20893.9												1356.69	130	30019.3	30019.3
31.8076	18.8123											2306.62	82.0727															1357.69	129	20873.8	20873.8												1357.69	129	30039.4	30039.4
31.828	18.9159											2305.7	65.9687															1358.69	128	20753.2	20753.2												1358.69	128	29898.7	29898.7
31.8484	18.9971											2304.79	63.5571															1359.69	127	20703	20703												1359.69	127	29898.7	29898.7
31.8688	19.0571											2303.88	-1.79087															1360.69	126	19788.4	19788.4												1360.69	126	29707.8	29707.8
31.8892	19.0993											2302.96	45.0626															1361.69	125	19788.4	19788.4												1361.69	125	29567.1	29567.1
31.9096	19.1281											2302.05	18.0419															1362.69	124	18984.4	18984.4												1362.69	124	30401.2	30401.2
31.93	19.1478											2301.14	34.794															1363.69	123	19547.2	19547.2												1363.69	123	29577.1	29577.1
31.9504	19.1616											2300.22	13.2578															1364.69	122	19677.9	19677.9												1364.69	122	29295.7	29295.7
31.9708	19.1705											2299.31	-16.4714															1365.69	121	19255.8	19255.8												1365.69	121	29145	29145
31.9912	19.1737											2298.39	8.48522															1366.69	120	19466.8	19466.8												1366.69	120	29567.1	29567.1
32.0116	19.1693											2297.48	27.9688															1367.69	119	20049.7	20049.7												1367.69	119	29104.8	29104.8
32.032	19.1553											2296.56	55.6462															1368.69	118	19818.6	19818.6												1368.69	118	29989.2	29989.2
32.0524	19.1305											2295.65	34.135															1369.69	117	19205.5	19205.5												1369.69	117	29858.5	29858.5
32.0728	19.0951											2294.73	-39.2709															1370.69	116	19145.2	19145.2												1370.69	116	30139.9	30139.9
32.0932	19.0498											2293.82	23.9172															1371.69	115	19486.9	19486.9												1371.69	115	30572.1	30572.1
32.1136	18.9952											2292.9	-24.8799															1372.69	114	19225.6	19225.6												1372.69	114	30320.8	30320.8
32.134	18.9317											2291.99	-8.12871															1373.69	113	19245.7	19245.7												1373.69	113	29456.5	29456.5
32.1544	18.8595											2291.07	60.4874															1374.69	112	19316.1	19316.1												1374.69	112	30180.1	30180.1
32.1748	18.7798											2290.15	17.1742															1375.69	111	19155.3	19155.3												1375.69	111	30260.5	30260.5
32.1952	18.6949											2289.24	-12.4772															1376.69	110	18753.3	18753.3												1376.69	110	30059.5	30059.5
32.2156	18.6086											2288.32	53.382															1377.69	109	18652.8	18652.8												1377.69	109	30069.6	30069.6
32.236	18.5249											2287.41	40.1071															1378.69	108	18441.7	18441.7												1378.69	108	29346	29346
32.2564	18.4472											2286.49	26.8385															1379.69	107	18652.8	18652.8												1379.69	107	30089.7	30089.7
32.2768	18.3776											2285.57	10.8496															1380.69	106	18793.5	18793.5												1380.69	106	30722.8	30722.8
32.2972	18.3162											2284.66	11.2279															1381.69	105	19507	19507												1381.69	105	29778.1	29778.1
32.3176	18.2617											2283.74	27.9652															1382.69	104	19446.7	19446.7												1382.69	104	30763	30763
32.338	18.2131											2282.82	58.3276															1383.69	103	19838.7	19838.7												1383.69	103	31918.8	31918.8
32.3584	18.1706											2281.9	4.19866															1384.69	102	20421.6	20421.6												1384.69	102	32139.9	32139.9
32.3788	18.136											2280.99	-0.86357															1385.69	101	22853.7	22853.7												1385.69	101	33657.4	33657.4
32.3992	18.1114											2280.07	34.9426															1386.69	100	25788.3	25788.3												1386.69	100	35034.3	35034.3
32.4196	18.0986											2279.15	8.09013															1387.69	99	25587.3	25587.3												1387.69	99	36029.2	36029.2
32.44	18.0975											2278.23	-18.7512															1388.69	98	23949.1	23949.1												1388.69	98	35285.5	35285.5
32.4604	18.1055											2277.32	25.2143															1389.69	97	21105	21105												1389.69	97	32109.7	32109.7
32.4808	18.1177											2276.4	77.3342															1390.69	96	18783.4	18783.4												1390.69	96	31707.7	31707.7
32.5012	18.1288											2275.48	-9.38279															1391.69	95	18441.7	18441.7												1391.69	95	30330.9	30330.9
32.5216	18.1344											2274.56	-52.524															1392.69	94	18783.4	18783.4												1392.69	94	30381.1	30381.1
32.542	18.1323											2273.64	24.0779															1393.69	93	17567.4	17567.4												1393.69	93	30994.2	30994.2
32.5624	18.1222											2272.72	46.2438															1394.69	92	17587.5	17587.5												1394.69	92	29748	29748
32.5828	18.1052											2271.8	-24.08															1395.69	91	16351.3	16351.3												1395.69	91	28260.6	28260.6
32.6032	18.084											2270.88	-45.4239															1396.69	90	16341.3	16341.3												1396.69	90	28542	28542
32.6236	18.0621											2269.96	52.8855															1397.69	89	15667.9	15667.9												1397.69	89	27476.7	27476.7
32.644	18.0437											2269.04	53.2894															1398.69	88	16080	16080												1398.69	88	26853.6	26853.6
32.6644	18.0322											2268.13	-22.4157															1399.69	87	14291.1	14291.1												1399.69	87	25336	25336
32.6848	18.0301											2267.21	64.9737															1400.69	86	13889.1	13889.1												1400.69	86	24582.3	24582.3
32.7052	18.0384											2266.29	-48.746															1401.69	85	13567.5	13567.5												1401.69	85	23285.8	23285.8
32.7256	18.0561											2265.37	49.4893															1402.69	84	12964.5	12964.5												1402.69	84	23024.5	23024.5
32.746	18.0809											2264.44	39.0376															1403.69	83	12552.4	12552.4												1403.69	83	22702.9	22702.9
32.7664	18.1093											2263.52	20.4437															1404.69	82	12472	12472												1404.69	82	22210.5	22210.5
32.7868	18.1379											2262.6	48.0208															1405.69	81	12401.7	12401.7												1405.69	81	22903.9	22903.9
32.8072	18.1631											2261.68	24.0057															1406.69	80	12924.3	12924.3												1406.69	80	22431.6	22431.6
32.8276	18.1815											2260.76	92.2942															1407.69	79	12250.9	12250.9												1407.69	79	22713	22713
32.848	18.1891											2259.84	16.7166															1408.69	78	13296.1	13296.1												1408.69	78	23004.4	23004.4
32.8684	18.1821											2258.92	79.5598															1409.69	77	13808.7	13808.7												1409.69	77	23949.1	23949.1
32.8888	18.1563											2258	17.5797															1410.69	76	15225.7	15225.7												1410.69	76	26521.9	26521.9
32.9092	18.1088											2257.08	-17.2505															1411.69	75	16069.9	16069.9												1411.69	75	28642.5	28642.5
32.9296	18.0388											2256.15	-54.7792															1412.69	74	18200.5	18200.5												1412.69	74	32732.8	32732.8
32.95	17.949											2255.23	10.7525															1413.69	73	23999.4	23999.4												1413.69	73	43345.6	43345.6
32.9704	17.8464											2254.31	13.9045															1414.69	72	33717.7	33717.7												1414.69	72	60923.1	60923.1
32.9908	17.7407											2253.39	46.8761															1415.69	71	34270.5	34270.5												1415.69	71	65134	65134
33.0112	17.6446											2252.47	-44.8365															1416.69	70	27386.2	27386.2												1416.69	70	53928.3	53928.3
33.0316	17.5712											2251.54	17.9459															1417.69	69	32200.2	32200.2												1417.69	69	57234.7	57234.7
33.052	17.5321											2250.62	18.3928															1418.69	68	34511.7	34511.7												1418.69	68	65124	65124
33.0724	17.5356											2249.7	-29.9193															1419.69	67	19758.3	19758.3												1419.69	67	42300.4	42300.4
33.0928	17.5854											2248.77	-64.6705															1420.69	66	7507.35	7507.35												1420.69	66	16813.6	16813.6
33.1132	17.6802											2247.85	-1.92011															1421.69	65	5326.5	5326.5												1421.69	65	9617.85	9617.85
33.1336	17.8147											2246.93	-6.87763															1422.69	64	4683.3	4683.3												1422.69	64	7919.4	7919.4
33.154	17.9811											2246	63.966															1423.69	63	4351.65	4351.65												1423.69	63	7014.9	7014.9
33.1744	18.1701											2245.08	37.3498															1424.69	62	3819	3819												1424.69	62	6432	6432
33.1948	18.3732											2244.16	40.5121															1425.69	61	3618	3618												1425.69	61	5648.1	5648.1
33.2152	18.5841											2243.23	24.7352															1426.69	60	3567.75	3567.75												1426.69	60	5658.15	5658.15
33.2356	18.799											2242.31	-20.7913															1427.69	59	3216	3216												1427.69	59	5658.15	5658.15
33.256	19.0173											2241.38	58.1175															1428.69	58	3306.45	3306.45												1428.69	58	5406.9	5406.9
33.2764	19.2405											2240.46	53.1683															1429.69	57	3296.4	3296.4												1429.69	57	5507.4	5507.4
33.2968	19.4718											2239.54	42.8152															1430.69	56	3266.25	3266.25												1430.69	56	5497.35	5497.35
33.3172	19.7147											2238.61	-13.4893															1431.69	55	3306.45	3306.45												1431.69	55	5135.55	5135.55
33.3376	19.9713											2237.69	-7.60639															1432.69	54	3326.55	3326.55												1432.69	54	5075.25	5075.25
33.358	20.2405											2236.76	-17.9382															1433.69	53	3748.65	3748.65												1433.69	53	6040.05	6040.05
33.3784	20.5184											2235.84	4.15878															1434.69	52	3808.95	3808.95												1434.69	52	6100.35	6100.35
33.3988	20.7988											2234.91	31.653															1435.69	51	3819	3819												1435.69	51	6190.8	6190.8
33.4192	21.0755											2233.98	56.4383															1436.69	50	4130.55	4130.55												1436.69	50	7256.1	7256.1
33.4396	21.3425											2233.06	38.008															1437.69	49	4733.55	4733.55												1437.69	49	6984.75	6984.75
33.46	21.5964											2232.13	14.1858															1438.69	48	4793.85	4793.85												1438.69	48	7125.45	7125.45
33.4804	21.8353											2231.21	52.465															1439.69	47	3778.8	3778.8												1439.69	47	6894.3	6894.3
33.5008	22.0581											2230.28	47.5462															1440.69	46	3256.2	3256.2												1440.69	46	5879.25	5879.25
33.5212	22.2633											2229.35	83.1112															1441.69	45	3236.1	3236.1												1441.69	45	5035.05	5035.05
33.5416	22.4483											2228.43	10.7365															1442.69	44	3246.15	3246.15												1442.69	44	4663.2	4663.2
33.562	22.6098											2227.5	78.6724															1443.69	43	2924.55	2924.55												1443.69	43	4221	4221
33.5824	22.7448											2226.57	11.7215															1444.69	42	2763.75	2763.75												1444.69	42	4170.75	4170.75
33.6028	22.8516											2225.65	55.3659															1445.69	41	2733.6	2733.6												1445.69	41	4281.3	4281.3
33.6232	22.931											2224.72	47.7658															1446.69	40	2381.85	2381.85												1446.69	40	3788.85	3788.85
33.6436	22.9855											2223.79	-21.8358															1447.69	39	2341.65	2341.65												1447.69	39	3557.7	3557.7
33.664	23.0187											2222.87	8.31992															1448.69	38	2522.55	2522.55												1448.69	38	4009.95	4009.95
33.6844	23.0339											2221.94	-26.2129															1449.69	37	2462.25	2462.25												1449.69	37	3959.7	3959.7
33.7048	23.0332											2221.01	25.4927															1450.69	36	2442.15	2442.15												1450.69	36	3688.35	3688.35
33.7252	23.0173											2220.08	9.83078															1451.69	35	2321.55	2321.55												1451.69	35	3607.95	3607.95
33.7456	22.9863											2219.15	-57.0022															1452.69	34	2512.5	2512.5												1452.69	34	3748.65	3748.65
33.766	22.94											2218.23	0.07337															1453.69	33	2542.65	2542.65												1453.69	33	3507.45	3507.45
33.7864	22.879											2217.3	40.975															1454.69	32	2482.35	2482.35												1454.69	32	3487.35	3487.35
33.8068	22.8054											2216.37	-25.8237															1455.69	31	2512.5	2512.5												1455.69	31	3557.7	3557.7
33.8272	22.7225											2215.44	36.6056															1456.69	30	2321.55	2321.55												1456.69	30	3658.2	3658.2
33.8476	22.6351											2214.51	42.4984															1457.69	29	2743.65	2743.65												1457.69	29	3718.5	3718.5
33.868	22.5485											2213.58	16.101															1458.69	28	2643.15	2643.15												1458.69	28	3718.5	3718.5
33.8884	22.4677											2212.65	40.8312															1459.69	27	2351.7	2351.7												1459.69	27	3547.65	3547.65
33.9088	22.3967											2211.72	-12.4524															1460.69	26	2703.45	2703.45												1460.69	26	4080.3	4080.3
33.9292	22.3383											2210.79	12.2775															1461.69	25	2793.9	2793.9												1461.69	25	4200.9	4200.9
33.9496	22.2932											2209.86	53.1343															1462.69	24	2984.85	2984.85												1462.69	24	3979.8	3979.8
33.97	22.26											2208.93	16.0121															1463.69	23	3055.2	3055.2												1463.69	23	4221	4221
33.9904	22.2362											2208	91.8018															1464.69	22	3065.25	3065.25												1464.69	22	4261.2	4261.2
34.0108	22.2177											2207.07	33.1887															1465.69	21	3145.65	3145.65												1465.69	21	3788.85	3788.85
34.0312	22.2002											2206.14	68.6459															1466.69	20	2592.9	2592.9												1466.69	20	3567.75	3567.75
34.0516	22.1795											2205.21	-62.4794															1467.69	19	2200.95	2200.95												1467.69	19	3306.45	3306.45
34.072	22.1532											2204.28	29.3954															1468.69	18	1899.45	1899.45												1468.69	18	2994.9	2994.9
34.0924	22.121											2203.35	51.4115															1469.69	17	1859.25	1859.25												1469.69	17	2884.35	2884.35
34.1128	22.0859											2202.42	-25.9333															1470.69	16	1738.65	1738.65												1470.69	16	3095.4	3095.4
34.1332	22.0524											2201.49	17.5662															1471.69	15	1819.05	1819.05												1471.69	15	3004.95	3004.95
34.1536	22.0259											2200.56	-8.74038															1472.69	14	1969.8	1969.8												1472.69	14	2974.8	2974.8
34.174	22.0117											2199.63	34.7443															1473.69	13	1839.15	1839.15												1473.69	13	3155.7	3155.7
34.1944	22.0141											2198.69	-13.0203															1474.69	12	1989.9	1989.9												1474.69	12	2653.2	2653.2
34.2148	22.0361											2197.76	46.5511															1475.69	11	1839.15	1839.15												1475.69	11	2864.25	2864.25
34.2352	22.0797											2196.83	4.16905															1476.69	10	1829.1	1829.1												1476.69	10	2894.4	2894.4
34.2556	22.145											2195.9	18.1257															1477.69	9	1879.35	1879.35												1477.69	9	2723.55	2723.55
34.276	22.2306											2194.97	-40.3231															1478.69	8	2010	2010												1478.69	8	2844.15	2844.15
34.2964	22.3329											2194.03	5.81264															1479.69	7	1819.05	1819.05												1479.69	7	2944.65	2944.65
34.3168	22.4475											2193.1	3.6826															1480.69	6	1819.05	1819.05												1480.69	6	2844.15	2844.15
34.3372	22.569											2192.17	57.8386															1481.69	5	2080.35	2080.35												1481.69	5	3477.3	3477.3
34.3576	22.6912											2191.24	47.6642															1482.69	4	2613	2613												1482.69	4	4633.05	4633.05
34.378	22.8078											2190.3	45.5327															1483.69	3	2904.45	2904.45												1483.69	3	5527.5	5527.5
34.3984	22.9127											2189.37	-10.1723															1484.69	2	3738.6	3738.6												1484.69	2	6452.1	6452.1
34.4188	23.0009											2188.44	62.703															1485.69	1	3859.2	3859.2												1485.69	1	6492.3	6492.3
34.4392	23.0693											2187.5	12.3728															1486.69	0	3326.55	3326.55												1486.69	0	6914.4	6914.4
34.4596	23.1169											2186.57	26.3194															1487.69	-1	3296.4	3296.4												1487.69	-1	6844.05	6844.05
34.48	23.1453											2185.63	-13.2764															1488.69	-2	2964.75	2964.75												1488.69	-2	5989.8	5989.8
34.5004	23.1574											2184.7	105.056															1489.69	-3	1899.45	1899.45												1489.69	-3	4190.85	4190.85
34.5208	23.1571											2183.77	-36.2261															1490.69	-4	693.45	693.45												1490.69	-4	1959.75	1959.75
34.5412	23.149											2182.83	15.1831															1491.69	-5	140.7	140.7												1491.69	-5	391.95	391.95
34.5616	23.1381											2181.9	-59.1538
34.582	23.1291											2180.96	13.6414
34.6024	23.1264											2180.03	-15.2058
34.6228	23.1339											2179.09	-17.3043
34.6432	23.1546											2178.16	15.3517
34.6636	23.1904											2177.22	47.9978
34.684	23.2416											2176.29	37.8767
34.7044	23.3077											2175.35	-47.0519
34.7248	23.3862											2174.42	-19.7505
34.7452	23.4732											2173.48	39.5943
34.7656	23.5638											2172.54	56.1923
34.786	23.6528											2171.61	30.0654
34.8064	23.7353											2170.67	35.9838
34.8268	23.8073											2169.73	-35.5029
34.8472	23.8661											2168.8	10.4572
34.8676	23.9113											2167.86	35.0572
34.888	23.9448											2166.92	88.9952
34.9084	23.9717											2165.99	38.8924
34.9288	23.9981											2165.05	23.4768
34.9492	24.0309											2164.11	109.389
34.9696	24.0756											2163.17	35.3195
34.99	24.1361											2162.23	65.2287
35.0104	24.2142											2161.3	-38.1197
35.0308	24.31											2160.36	-32.1858
35.0512	24.4212											2159.42	5.7153
35.0716	24.5433											2158.48	48.9322
35.092	24.6703											2157.54	44.199
35.1124	24.7949											2156.6	28.818
35.1328	24.9093											2155.66	2.79477
35.1532	25.0065											2154.73	-17.8947
35.1736	25.0813											2153.79	33.279
35.194	25.1307											2152.85	33.8804
35.2144	25.1549											2151.91	13.2
35.2348	25.1568											2150.97	13.8073
35.2552	25.1429											2150.03	-9.51938
35.2756	25.1226											2149.09	33.6378
35.296	25.1068											2148.15	68.8056
35.3164	25.1069											2147.21	42.827
35.3368	25.1327											2146.26	-30.9786
35.3572	25.1906											2145.32	33.4146
35.3776	25.2837											2144.38	47.3093
35.398	25.4111											2143.44	-87.5487
35.4184	25.5674											2142.5	-12.5525
35.4388	25.7432											2141.56	-27.8622
35.4592	25.9256											2140.62	36.4806
35.4796	26.1002											2139.68	-77.0426
35.5	26.2529											2138.73	-44.5585
35.5204	26.3715											2137.79	-30.659
35.5408	26.4472											2136.85	110.582
35.5612	26.4762											2135.91	-26.7443
35.5816	26.4605											2134.96	32.2341
35.602	26.4069											2134.02	-22.8279
35.6224	26.3257											2133.08	44.085
35.6428	26.2289											2132.14	73.8657
35.6632	26.1282											2131.19	58.5826
35.6836	26.0345											2130.25	19.4571
35.704	25.956											2129.3	-3.7575
35.7244	25.8988											2128.36	7.47286
35.7448	25.8668											2127.42	37.2395
35.7652	25.8617											2126.47	32.5728
35.7856	25.8834											2125.53	27.9086
35.806	25.9302											2124.58	44.4239
35.8264	25.9982											2123.64	63.581
35.8468	26.0816											2122.69	64.2093
35.8672	26.1741											2121.75	-19.824
35.8876	26.2698											2120.8	1.98237
35.908	26.3647											2119.86	-7.95512
35.9284	26.4575											2118.91	11.1991
35.9488	26.551											2117.97	64.7184
35.9692	26.6514											2117.02	65.3514
35.9896	26.7666											2116.08	-37.0899
36.01	26.9047											2115.13	-20.5825
36.0304	27.0717											2114.18	75.1814
36.0508	27.2699											2113.24	89.0238
36.0712	27.4974											2112.29	105.504
36.0916	27.7484											2111.34	34.8364
36.112	28.0144											2110.4	-35.8053
36.1324	28.2855											2109.45	46.6839
36.1528	28.5517											2108.5	10.3771
36.1732	28.8041											2107.56	37.4157
36.1936	29.0361											2106.61	27.5086
36.214	29.2434											2105.66	49.2609
36.2344	29.4245											2104.71	71.0065
36.2548	29.5794											2103.76	-15.3723
36.2752	29.7093											2102.82	-27.8968
36.2956	29.8157											2101.87	38.667
36.316	29.9001											2100.92	23.5034
36.3364	29.9631											2099.97	124.294
36.3568	30.005											2099.02	-14.7097
36.3772	30.0266											2098.07	38.6374
36.3976	30.0297											2097.12	-34.4566
36.418	30.0181											2096.17	-15.3569
36.4384	29.9979											2095.23	-4.16155
36.4588	29.9762											2094.28	91.2689
36.4792	29.9609											2093.33	-15.9966
36.4996	29.9589											2092.38	71.5098
36.52	29.9767											2091.43	106.365
36.5404	30.0191											2090.48	109.641
36.5608	30.0907											2089.52	-23.8525
36.5812	30.1958											2088.57	42.5597
36.6016	30.3377											2087.62	-40.9186
36.622	30.5185											2086.67	88.5663
36.6424	30.7379											2085.72	91.846
36.6628	30.9929											2084.77	110.893
36.6832	31.2781											2083.82	9.07074
36.7036	31.5863											2082.87	30.7534
36.724	31.9101											2081.91	55.0556
36.7444	32.2436											2080.96	89.8542
36.7648	32.5833											2080.01	-9.26534
36.7852	32.9288											2079.06	25.5336
36.8056	33.2823											2078.11	83.9434
36.826	33.6467											2077.15	-9.87337
36.8464	34.0248											2076.2	6.54273
36.8668	34.4177											2075.25	85.9139
36.8872	34.8246											2074.29	47.228
36.9076	35.2431											2073.34	61.005
36.928	35.6698											2072.39	11.85
36.9484	36.1											2071.43	62.3306
36.9688	36.5287											2070.48	-7.77542
36.9892	36.9513											2069.53	68.8985
37.0096	37.3642											2068.57	30.2588
37.03	37.765											2067.62	59.7456
37.0504	38.1518											2066.66	-18.1671
37.0708	38.5226											2065.71	-35.8195
37.0912	38.8753											2064.75	17.2296
37.1116	39.2079											2063.8	49.318
37.132	39.5187											2062.84	-28.5371
37.1524	39.8071											2061.89	42.8038
37.1728	40.0733											2060.93	-19.3229
37.1932	40.3193											2059.98	-13.4097
37.2136	40.5495											2059.02	-10.1137
37.234	40.7709											2058.07	37.6394
37.2544	40.9918											2057.11	74.9177
37.2748	41.2215											2056.15	-34.2156
37.2952	41.469											2055.2	3.0627
37.3156	41.7421											2054.24	87.3691
37.336	42.0478											2053.28	41.0012
37.3564	42.3917											2052.33	25.9991
37.3768	42.7781											2051.37	-4.66923
37.3972	43.2089											2050.41	43.0196
37.4176	43.6827											2049.45	-3.307
37.438	44.195											2048.5	46.9763
37.4584	44.7379											2047.54	73.7507
37.4788	45.3007											2046.58	27.4437
37.4992	45.8717											2045.62	-3.19131
37.5196	46.4402											2044.66	-2.50947
37.54	46.9976											2043.71	0.78074
37.5604	47.5386											2042.75	74.484
37.5808	48.062											2041.79	96.0126
37.6012	48.5703											2040.83	57.5724
37.6216	49.0687											2039.87	24.3592
37.642	49.5644											2038.91	51.098
37.6624	50.0654											2037.95	-8.15881
37.6828	50.579											2036.99	65.4705
37.7032	51.1111											2036.03	47.9082
37.7236	51.6642											2035.07	38.165
37.744	52.2371											2034.11	23.2177
37.7644	52.8244											2033.15	31.7062
37.7848	53.4181											2032.19	48.001
37.8052	54.0086											2031.23	92.9176
37.8256	54.5866											2030.27	75.3697
37.846	55.1448											2029.31	89.0472
37.8664	55.679											2028.35	6.47792
37.8868	56.1893											2027.39	27.9648
37.9072	56.6802											2026.43	59.8454
37.9276	57.1609											2025.46	18.9211
37.948	57.6446											2024.5	-11.5916
37.9684	58.1475											2023.54	35.8726
37.9888	58.6863											2022.58	65.1315
38.0092	59.2762											2021.62	3.45119
38.0296	59.928											2020.65	22.3156
38.05	60.6469											2019.69	22.994
38.0704	61.4308											2018.73	96.3775
38.0908	62.27											2017.76	47.7157
38.1112	63.1489											2016.8	38.0065
38.1316	64.0482											2015.84	-13.2235
38.152	64.9485											2014.87	44.5466
38.1724	65.8333											2013.91	-4.07236
38.1928	66.6905											2012.95	40.7062
38.2132	67.5142											2011.98	5.07213
38.2336	68.3038											2011.02	18.7176
38.254	69.0639											2010.06	50.5062
38.2744	69.8029											2009.09	-34.3612
38.2948	70.5319											2008.13	18.1586
38.3152	71.2628											2007.16	70.6602
38.3356	72.0067											2006.2	58.3745
38.356	72.7729											2005.23	25.3706
38.3764	73.5669											2004.27	2.73756
38.3968	74.3913											2003.3	3.41682
38.4172	75.245											2002.33	48.1079
38.4376	76.1243											2001.37	61.7214
38.458	77.0234											2000.4	-17.8397
38.4784	77.9351											1999.44	39.7694
38.4988	78.8518											1998.47	35.2667
38.5192	79.7673											1997.5	-46.8355
38.5396	80.6771											1996.54	80.5771
38.56	81.5806											1995.57	65.726
38.5804	82.4809											1994.6	4.3436
38.6008	83.3844											1993.64	36.0389
38.6212	84.2994											1992.67	83.2297
38.6416	85.2337											1991.7	-3.96436
38.662	86.1921											1990.73	-0.70375
38.6824	87.1754											1989.77	-7.77692
38.7028	88.1803											1988.8	85.8755
38.7232	89.2001											1987.83	40.0562
38.7436	90.2266											1986.86	94.9409
38.764	91.2519											1985.89	25.9037
38.7844	92.2693											1984.92	0.76497
38.8048	93.2746											1983.96	40.1446
38.8252	94.2668											1982.99	51.131
38.8456	95.2484											1982.02	36.3181
38.866	96.2253											1981.05	13.7729
38.8864	97.2054											1980.08	14.4428
38.9068	98.1969											1979.11	30.5811
38.9272	99.2064											1978.14	93.1123
38.9476	100.239											1977.17	16.4491
38.968	101.296											1976.2	19.6937
38.9884	102.379											1975.23	-44.0488
39.0088	103.487											1974.26	-12.4604
39.0292	104.62											1973.29	-34.9682
39.0496	105.779											1972.32	9.48188
39.07	106.963											1971.35	43.618
39.0904	108.174											1970.37	-4.63012
39.1108	109.41											1969.4	3.75907
39.1312	110.664											1968.43	22.4377
39.1516	111.928											1967.46	28.2457
39.172	113.186											1966.49	16.0449
39.1924	114.421											1965.52	29.5668
39.2128	115.616											1964.54	27.655
39.2332	116.755											1963.57	25.7434
39.2536	117.825											1962.6	21.2615
39.274	118.818											1961.63	34.7715
39.2944	119.732											1960.65	35.428
39.3148	120.568											1959.68	90.0367
39.3352	121.328											1958.71	39.3077
39.3556	122.017											1957.73	-16.5408
39.376	122.641											1956.76	-33.8526
39.3964	123.205											1955.79	10.4588
39.4168	123.715											1954.81	93.2586
39.4372	124.171											1953.84	60.5362
39.4576	124.575											1952.86	53.4855
39.478	124.926											1951.89	-17.7036
39.4984	125.219											1950.91	-6.78326
39.5188	125.456											1949.94	1.56806
39.5392	125.637											1948.96	-23.4195
39.5596	125.772											1947.99	13.1328
39.58	125.871											1947.01	44.5451
39.6004	125.953											1946.04	68.257
39.6208	126.035											1945.06	117.585
39.6412	126.135											1944.09	36.2316
39.6616	126.269											1943.11	-27.1629
39.682	126.449											1942.14	45.2044
39.7024	126.677											1941.16	-18.1707
39.7228	126.95											1940.18	77.2107
39.7432	127.257											1939.21	1.05205
39.7636	127.581											1938.23	-0.85957
39.784	127.9											1937.25	22.8179
39.8044	128.196											1936.27	89.9802
39.8248	128.448											1935.3	-55.1962
39.8452	128.642											1934.32	45.2033
39.8656	128.766											1933.34	45.8397
39.886	128.814											1932.36	8.12513
39.9064	128.782											1931.39	18.9914
39.9268	128.668											1930.41	55.4109
39.9472	128.471											1929.43	-33.3941
39.9676	128.186											1928.45	59.2279
39.988	127.813											1927.47	-44.8747
40.0084	127.348											1926.49	6.85188
40.0288	126.788											1925.52	15.1494
40.0492	126.134											1924.54	5.57165
40.0696	125.387											1923.56	16.4178
40.09	124.549											1922.58	108.93
40.1104	123.626											1921.6	48.3035
40.1308	122.625											1920.62	3.00546
40.1512	121.552											1919.64	8.73985
40.1716	120.417											1918.66	34.8749
40.192	119.232											1917.68	2.35061
40.2124	118.011											1916.7	-9.76678
40.2328	116.769											1915.72	21.4538
40.2532	115.522											1914.73	-13.602
40.2736	114.282											1913.75	55.8299
40.294	113.058											1912.77	41.1607
40.3144	111.853											1911.79	1.02296
40.3348	110.664											1910.81	55.1323
40.3552	109.483											1909.83	-58.8414
40.3756	108.298											1908.85	-14.926
40.396	107.103											1907.86	8.60915
40.4164	105.891											1906.88	1.59428
40.4368	104.663											1905.9	48.0185
40.4572	103.424											1904.92	7.92303
40.4776	102.181											1903.93	36.522
40.498	100.938											1902.95	42.2205
40.5184	99.7003											1901.97	7.23038
40.5388	98.468											1900.98	33.2696
40.5592	97.2375											1900	31.3373
40.5796	96.0025											1899.02	24.3217
40.6	94.7559											1898.03	12.2256
40.6204	93.4921											1897.05	63.6487
40.6408	92.2082											1896.06	54.0884
40.6612	90.9048											1895.08	36.9114
40.6816	89.5869											1894.1	57.829
40.702	88.2628											1893.11	-2.50497
40.7224	86.9423											1892.13	48.8715
40.7428	85.6352											1891.14	19.014
40.7632	84.3506											1890.16	-36.2091
40.7836	83.095											1889.17	27.829
40.804	81.8718											1888.18	-40.0612
40.8244	80.6817											1887.2	3.66378
40.8448	79.5238											1886.21	-13.4853
40.8652	78.3966											1885.23	-10.3468
40.8856	77.2992											1884.24	18.1381
40.906	76.2321											1883.25	79.5597
40.9264	75.1959											1882.27	37.0659
40.9468	74.1914											1881.28	-35.8164
40.9672	73.2179											1880.29	38.245
40.9876	72.2736											1879.31	21.1045
41.008	71.3552											1878.32	-26.4174
41.0284	70.4598											1877.33	2.02898
41.0488	69.5851											1876.34	73.4969
41.0692	68.7296											1875.36	-9.44428
41.0896	67.8926											1874.37	-18.9751
41.11	67.0726											1873.38	34.7463
41.1304	66.2668											1872.39	-2.61575
41.1508	65.4707											1871.4	43.4946
41.1712	64.6789											1870.42	11.1995
41.1916	63.8872											1869.43	-33.7262
41.212	63.0943											1868.44	-12.9152
41.2324	62.3029											1867.45	2.83281
41.2528	61.5191											1866.46	53.9508
41.2732	60.7509											1865.47	1.46566
41.2936	60.0063											1864.48	-35.846
41.314	59.2917											1863.49	22.8255
41.3344	58.6107											1862.5	5.72215
41.3548	57.9627											1861.51	36.5924
41.3752	57.3444											1860.52	22.0148
41.3956	56.7512											1859.53	-10.2253
41.416	56.1784											1858.54	-17.2216
41.4364	55.6219											1857.55	-62.06
41.4568	55.0789											1856.56	6.62697
41.4772	54.5475											1855.56	-2.89379
41.4976	54.0258											1854.57	35.4978
41.518	53.5116											1853.58	56.227
41.5384	53.0031											1852.59	51.7408
41.5588	52.4981											1851.6	32.1337
41.5792	51.9949											1850.61	-17.7051
41.5996	51.492											1849.61	-27.2178
41.62	50.9883											1848.62	1.05578
41.6404	50.4821											1847.63	19.2443
41.6608	49.9713											1846.64	-25.5254
41.6812	49.4535											1845.64	-7.34071
41.7016	48.9268											1844.65	3.28529
41.722	48.3895											1843.66	39.0735
41.7424	47.8414											1842.66	34.5877
41.7628	47.283											1841.67	27.5866
41.7832	46.7156											1840.67	23.1023
41.8036	46.1409											1839.68	21.1335
41.824	45.5606											1838.69	-28.6114
41.8444	44.9757											1837.69	-2.91798
41.8648	44.3868											1836.7	50.4153
41.8852	43.7953											1835.7	43.4123
41.9056	43.2034											1834.71	-28.9206
41.926	42.6138											1833.71	-48.4709
41.9464	42.0297											1832.72	-25.3138
41.9668	41.4538											1831.72	-67.4629
41.9872	40.8881											1830.73	-74.4445
42.0076	40.3344											1829.73	-43.7667
42.028	39.7942											1828.73	9.49028
42.0484	39.2695											1827.74	-17.5817
42.0688	38.7618											1826.74	3.02988
42.0892	38.2725											1825.75	61.2647
42.1096	37.8019											1824.75	16.6363
42.13	37.3487											1823.75	59.7987
42.1504	36.9108											1822.75	45.2734
42.1708	36.486											1821.76	15.7099
42.1912	36.0726											1820.76	33.7806
42.2116	35.6709											1819.76	1.72119
42.232	35.2826											1818.76	-7.77681
42.2524	34.911											1817.77	5.27464
42.2728	34.5597											1816.77	15.8157
42.2932	34.2322											1815.77	51.3956
42.3136	33.9321											1814.77	51.9068
42.334	33.6621											1813.77	117.508
42.3544	33.4252											1812.77	62.9375
42.3748	33.2247											1811.78	3.38005
42.3952	33.0651											1810.78	23.9123
42.4156	32.9508											1809.78	-0.5952
42.436	32.8849											1808.78	-10.0875
42.4564	32.8676											1807.78	-77.0973
42.4768	32.8958											1806.78	-34.0662
42.4972	32.9624											1805.78	23.9486
42.5176	33.0567											1804.78	-53.0334
42.538	33.1665											1803.78	9.96027
42.5584	33.2799											1802.78	52.9413
42.5788	33.3875											1801.78	13.4647
42.5992	33.483											1800.78	21.4587
42.6196	33.5632											1799.77	-5.51398
42.64	33.6266											1798.77	-97.398
42.6604	33.6738											1797.77	-61.931
42.6808	33.706											1796.77	-1.5172
42.7012	33.7245											1795.77	13.9535
42.7216	33.7308											1794.77	-37.9515
42.742	33.7259											1793.76	57.3487
42.7624	33.7105											1792.76	-4.52508
42.7828	33.6842											1791.76	0.95533
42.8032	33.6458											1790.76	-3.54085
42.8236	33.5932											1789.75	-5.5437
42.844	33.5243											1788.75	9.90069
42.8644	33.4377											1787.75	-29.4873
42.8848	33.3333											1786.74	-1.5883
42.9052	33.2125											1785.74	-13.5595
42.9256	33.0783											1784.74	-32.9998
42.946	32.9355											1783.73	-0.13774
42.9664	32.7903											1782.73	12.7927
42.9868	32.6508											1781.73	-4.15618
43.0072	32.5257											1780.72	-26.0783
43.0276	32.4245											1779.72	-67.9022
43.048	32.3551											1778.71	-10.1872
43.0684	32.3231											1777.71	-34.5877
43.0888	32.3302											1776.7	-41.5699
43.1092	32.3735											1775.7	18.5935
43.1296	32.4456											1774.69	11.602
43.15	32.536											1773.69	-15.2757
43.1704	32.6335											1772.68	2.5941
43.1908	32.7289											1771.67	32.8819
43.2112	32.8166											1770.67	-28.7737
43.2316	32.8951											1769.66	36.2854
43.252	32.9664											1768.65	-107.316
43.2724	33.0343											1767.65	-19.918
43.2928	33.1026											1766.64	35.1704
43.3132	33.1733											1765.63	-41.3319
43.3336	33.2467											1764.63	-45.8299
43.354	33.3212											1763.62	19.1567
43.3744	33.3945											1762.61	9.68508
43.3948	33.4637											1761.6	44.8683
43.4152	33.5256											1760.6	25.4721
43.4356	33.5764											1759.59	13.5212
43.456	33.6122											1758.58	-13.3031
43.4764	33.6288											1757.57	16.8969
43.4968	33.6218											1756.56	-37.1845
43.5172	33.5879											1755.55	-21.8616
43.5376	33.5256											1754.54	52.9183
43.558	33.4371											1753.53	-45.7341
43.5784	33.3288											1752.53	-45.2818
43.5988	33.2108											1751.52	-27.4966
43.6192	33.0949											1750.51	34.8476
43.6396	32.9932											1749.5	45.1839
43.66	32.9154											1748.49	57.9904
43.6804	32.8679											1747.48	-33.1415
43.7008	32.8521											1746.47	48.9485
43.7212	32.8648											1745.45	-32.2572
43.7416	32.8987											1744.44	-86.2291
43.762	32.9448											1743.43	57.6447
43.7824	32.9944											1742.42	25.9254
43.8028	33.0413											1741.41	-25.5596
43.8232	33.0825											1740.4	-17.7107
43.8436	33.1192											1739.39	-9.86557
43.864	33.1557											1738.38	-11.907
43.8844	33.1981											1737.36	-6.5381
43.9048	33.2527											1736.35	-23.4004
43.9252	33.3246											1735.34	4.19069
43.9456	33.4167											1734.33	68.8048
43.966	33.529											1733.31	-49.2732
43.9864	33.6601											1732.3	-51.3121
44.0068	33.8078											1731.29	20.6772
44.0272	33.9696											1730.27	65.5011
44.0476	34.143											1729.26	4.2378
44.068	34.3259											1728.25	-22.4766
44.0884	34.5158											1727.23	32.1914
44.1088	34.7105											1726.22	-41.3641
44.1292	34.908											1725.2	15.7508
44.1496	35.1068											1724.19	-3.55733
44.17	35.3073											1723.18	58.4569
44.1904	35.5112											1722.16	9.58151
44.2108	35.722											1721.15	74.0326
44.2312	35.9448											1720.13	17.781
44.2516	36.1852											1719.12	-13.8278
44.272	36.4485											1718.1	18.5847
44.2924	36.7387											1717.08	11.6002
44.3128	37.0568											1716.07	7.07815
44.3332	37.4008											1715.05	113.286
44.3536	37.7649											1714.04	2.95617
44.374	38.1413											1713.02	27.9524
44.3944	38.5212											1712	-89.704
44.4148	38.8963											1710.99	48.4083
44.4352	39.2601											1709.97	-22.501
44.4556	39.6098											1708.95	-7.35413
44.476	39.9454											1707.94	-2.04427
44.4964	40.2696											1706.92	5.71996
44.5168	40.5864											1705.9	-72.506
44.5372	40.9001											1704.88	23.6934
44.5576	41.2146											1703.87	-52.0542
44.578	41.5328											1702.85	-36.9244
44.5984	41.8555											1701.83	10.1144
44.6188	42.1813											1700.81	-6.68371
44.6392	42.5065											1699.79	32.9687
44.6596	42.8251											1698.77	-10.8204
44.68	43.1298											1697.75	28.8167
44.7004	43.4126											1696.73	46.3631
44.7208	43.6658											1695.72	34.4734
44.7412	43.8828											1694.7	64.2706
44.7616	44.0593											1693.68	42.5738
44.782	44.1944											1692.66	-13.4321
44.8024	44.292											1691.64	-8.15198
44.8228	44.3601											1690.62	55.9313
44.8432	44.4098											1689.6	-14.7489
44.8636	44.4542											1688.57	17.4689
44.884	44.5066											1687.55	-40.9367
44.9044	44.5793											1686.53	-18.5215
44.9248	44.6817											1685.51	69.9831
44.9452	44.82											1684.49	14.044
44.9656	44.9965											1683.47	26.6459
44.986	45.2097											1682.45	12.3277
45.0064	45.4546											1681.42	7.79914
45.0268	45.724											1680.4	-8.95841
45.0472	46.0094											1679.38	45.2082
45.0676	46.3027											1678.36	62.679
45.088	46.5968											1677.34	-24.9762
45.1084	46.8862											1676.31	48.7153
45.1288	47.1673											1675.29	58.8422
45.1492	47.4379											1674.27	46.9746
45.1696	47.6977											1673.24	-1.53311
45.19	47.949											1672.22	59.8863
45.2104	48.1964											1671.2	16.2758
45.2308	48.4473											1670.17	55.6942
45.2512	48.7103											1669.15	70.686
45.2716	48.9944											1668.12	36.8571
45.292	49.3062											1667.1	71.3677
45.3124	49.6489											1666.07	47.3083
45.3328	50.0217											1665.05	42.7722
45.3532	50.419											1664.02	45.5537
45.3736	50.8318											1663	2.00055
45.394	51.2483											1661.97	-7.40399
45.4144	51.6553											1660.95	58.7629
45.4348	52.0408											1659.92	115.157
45.4552	52.396											1658.9	59.4343
45.4756	52.7163											1657.87	96.3148
45.496	53.0015											1656.84	84.4617
45.5164	53.2551											1655.82	9.28767
45.5368	53.4834											1654.79	63.2009
45.5572	53.6941											1653.76	-11.9444
45.5776	53.8955											1652.74	20.0435
45.598	54.0956											1651.71	90.9607
45.6184	54.3015											1650.68	62.0825
45.6388	54.5168											1649.66	18.6161
45.6592	54.7422											1648.63	11.6523
45.6796	54.9744											1647.6	53.3323
45.7	55.2078											1646.57	56.09
45.7204	55.4353											1645.54	41.8272
45.7408	55.651											1644.51	61.6001
45.7612	55.8512											1643.49	40.0488
45.7816	56.0352											1642.46	105.983
45.802	56.2045											1641.43	89.2886
45.8224	56.3626											1640.4	130.898
45.8428	56.5136											1639.37	102.061
45.8632	56.6621											1638.34	82.9458
45.8836	56.8118											1637.31	122.104
45.904	56.9664											1636.28	149.111
45.9244	57.1276											1635.25	125.142
45.9448	57.2953											1634.22	101.181
45.9652	57.467											1633.19	147.584
45.9856	57.6376											1632.16	172.138
46.006	57.8004											1631.13	116.652
46.0264	57.9478											1630.1	184.848
46.0468	58.0731											1629.07	194.835
46.0672	58.172											1628.03	190.274
46.0876	58.2433											1627	241.455
46.108	58.2889											1625.97	186.002
46.1284	58.3126											1624.94	314.688
46.1488	58.3194											1623.91	295.573
46.1692	58.3124											1622.87	293.417
46.1896	58.2922											1621.84	308.211
46.21	58.257											1620.81	301.21
46.2304	58.203											1619.78	296.632
46.2508	58.1264											1618.74	321.095
46.2712	58.0246											1617.71	285.058
46.2916	57.8963											1616.68	396.605
46.312	57.7413											1615.64	346.054
46.3324	57.56											1614.61	428.529
46.3528	57.3533											1613.58	373.153
46.3732	57.1228											1612.54	346.806
46.3936	56.8723											1611.51	395.397
46.414	56.6079											1610.47	400.47
46.4344	56.3377											1609.44	456.281
46.4548	56.0708											1608.4	393.699
46.4752	55.8159											1607.37	418.091
46.4956	55.5794											1606.33	534.241
46.516	55.3636											1605.3	529.624
46.5364	55.1667											1604.26	459.829
46.5568	54.9835											1603.23	566.253
46.5772	54.8075											1602.19	643.68
46.5976	54.6316											1601.15	643.871
46.618	54.4497											1600.12	668.185
46.6384	54.2565											1599.08	726.256
46.6588	54.0471											1598.04	798.775
46.6792	53.8173											1597.01	864.034
46.6996	53.5633											1595.97	919.627
46.72	53.2825											1594.93	1054.74
46.7404	52.974											1593.9	1189.8
46.7608	52.6385											1592.86	1303.13
46.7812	52.2788											1591.82	1563.36
46.8016	51.8988											1590.78	1503.17
46.822	51.5033											1589.74	1548.95
46.8424	51.0966											1588.71	1428.59
46.8628	50.6831											1587.67	1433.45
46.8832	50.2668											1586.63	1279.46
46.9036	49.8526											1585.59	1113.49
46.924	49.4461											1584.55	964.427
46.9444	49.0525											1583.51	846.683
46.9648	48.6757											1582.47	767.462
46.9852	48.3171											1581.43	733.956
47.0056	47.9752											1580.39	755.758
47.026	47.6464											1579.35	736.688
47.0464	47.3255											1578.31	688.785
47.0668	47.0071											1577.27	633.689
47.0872	46.6874											1576.23	554.587
47.1076	46.3643											1575.19	581.204
47.128	46.038											1574.15	545.369
47.1484	45.7116											1573.11	418.3
47.1688	45.3891											1572.07	464.132
47.1892	45.0752											1571.03	469.142
47.2096	44.7738											1569.98	457.35
47.23	44.4869											1568.94	330.385
47.2504	44.2141											1567.9	328.218
47.2708	43.9521											1566.86	287.673
47.2912	43.6942											1565.81	259.133
47.3116	43.4299											1564.77	280.956
47.332	43.1462											1563.73	242.837
47.3524	42.829											1562.69	300.61
47.3728	42.4661											1561.64	248.121
47.3932	42.0501											1560.6	284.306
47.4136	41.5786											1559.56	219.861
47.434	41.0552											1558.51	203.342
47.4544	40.4885											1557.47	215.568
47.4748	39.8906											1556.42	189.478
47.4952	39.2754											1555.38	194.519
47.5156	38.6572											1554.34	197.164
47.536	38.0484											1553.29	183.057
47.5564	37.4579											1552.25	154.598
47.5768	36.8901											1551.2	97.4416
47.5972	36.3459											1550.16	78.575
47.6176	35.8228											1549.11	107.543
47.638	35.3172											1548.07	107.809
47.6584	34.8253											1547.02	98.5123
47.6788	34.3446											1545.97	86.8287
47.6992	33.875											1544.93	72.7593
47.7196	33.4189											1543.88	94.534
47.74	32.9807											1542.83	113.912
47.7604	32.5664											1541.79	107.01
47.7808	32.1825											1540.74	109.663
47.8012	31.8354											1539.69	43.0744
47.8216	31.5301											1538.65	62.4471
47.842	31.2686											1537.6	84.1996
47.8624	31.0493											1536.55	86.8537
47.8828	30.8659											1535.5	34.6318
47.9032	30.7077											1534.46	85.0027
47.9236	30.5614											1533.41	56.6497
47.944	30.4112											1532.36	99.8448
47.9644	30.242											1531.31	81.0357
47.9848	30.0409											1530.26	12.1746
48.0052	29.7987											1529.21	110.171
48.0256	29.5112											1528.16	62.775
48.046	29.1794											1527.11	86.8704
48.0664	28.8094											1526.06	118.103
48.0868	28.4111											1525.01	35.0069
48.1072	27.9961											1523.96	-0.43583
48.1276	27.5761											1522.91	37.9381
48.148	27.1613											1521.86	23.9306
48.1684	26.7593											1520.81	86.0858
48.1888	26.3742											1519.76	-13.5874
48.2092	26.0069											1518.71	24.7616
48.2296	25.6556											1517.66	70.2328
48.25	25.3165											1516.61	32.4497
48.2704	24.9852											1515.56	16.0804
48.2908	24.6576											1514.51	54.3968
48.3112	24.3311											1513.46	11.8829
48.3316	24.0053											1512.4	7.40881
48.352	23.6831											1511.35	19.5691
48.3724	23.3702											1510.3	69.7361
48.3928	23.0748											1509.25	27.2501
48.4132	22.8063											1508.19	18.0269
48.4336	22.5738											1507.14	101.409
48.454	22.384											1506.09	-47.889
48.4744	22.2398											1505.03	-14.3693
48.4948	22.1396											1503.98	40.4968
48.5152	22.077											1502.93	33.6527
48.5356	22.0424											1501.87	-23.007
48.556	22.0244											1500.82	17.6003
48.5764	22.0115											1499.77	6.02136
48.5968	21.9938											1498.71	15.7859
48.6172	21.9637											1497.66	23.1765
48.6376	21.917											1496.6	18.7138
48.658	21.8524											1495.55	42.6897
48.6784	21.7719											1494.49	35.856
48.6988	21.6796											1493.44	-34.9357
48.7192	21.5804											1492.38	-67.8062
48.7396	21.4792											1491.33	34.3148
48.76	21.3794											1490.27	81.9438
48.7804	21.2821											1489.21	27.7657
48.8008	21.1861											1488.16	25.6765
48.8212	21.0882											1487.1	-16.6401
48.8416	20.9845											1486.04	12.0371
48.862	20.872											1484.99	-1.8752
48.8824	20.7491											1483.93	76.4568
48.9028	20.6163											1482.87	62.5383
48.9232	20.4752											1481.82	32.0753
48.9436	20.3283											1480.76	74.9023
48.964	20.1781											1479.7	-19.3638
48.9844	20.0272											1478.64	16.3685
49.0048	19.8784											1477.58	-44.777
49.0252	19.7344											1476.53	35.8284
49.0456	19.5987											1475.47	-32.3835
49.066	19.4743											1474.41	10.4105
49.0864	19.3625											1473.35	34.3026
49.1068	19.262											1472.29	53.4653
49.1272	19.1689											1471.23	11.2605
49.1476	19.0775											1470.17	-16.7711
49.168	18.9815											1469.11	-42.4334
49.1884	18.8762											1468.05	-27.987
49.2088	18.7597											1466.99	17.113
49.2292	18.6331											1465.93	5.60694
49.2496	18.5004											1464.87	29.4679
49.27	18.3677											1463.81	-36.2486
49.2904	18.2408											1462.75	22.9619
49.3108	18.1248											1461.69	-45.0855
49.3312	18.023											1460.63	-37.7221
49.3516	17.9365											1459.57	-37.4271
49.372	17.8634											1458.5	47.6472
49.3924	17.7995											1457.44	38.5093
49.4128	17.7382											1456.38	-22.416
49.4332	17.6726											1455.32	43.7814
49.4536	17.5971											1454.26	-38.3019
49.474	17.5081											1453.19	20.8167
49.4944	17.4048											1452.13	2.28372
49.5148	17.2892											1451.07	14.3341
49.5352	17.1654											1450	12.2709
49.5556	17.0388											1448.94	19.6136
49.576	16.9156											1447.88	1.09557
49.5964	16.8011											1446.81	6.08797
49.6168	16.6998											1445.75	13.429
49.6372	16.615											1444.69	4.32121
49.6576	16.5489											1443.62	-40.0191
49.678	16.503											1442.56	-35.0212
49.6984	16.4773											1441.49	16.9401
49.7188	16.4699											1440.43	94.7092
49.7392	16.4775											1439.36	24.5647
49.7596	16.4955											1438.3	8.42636
49.78	16.5191											1437.23	57.9977
49.8004	16.5448											1436.17	37.1678
49.8208	16.5707											1435.1	-28.2231
49.8412	16.597											1434.04	-27.9216
49.8616	16.6254											1432.97	-1.82618
49.882	16.6574											1431.9	-20.2844
49.9024	16.6935											1430.84	69.0903
49.9228	16.7333											1429.77	29.5344
49.9432	16.7744											1428.7	1.70916
49.9636	16.8129											1427.64	-82.3323
49.984	16.8444											1426.57	-58.5948
50.0044	16.8644											1425.5	44.7607
50.0248	16.8692											1424.43	21.6376
50.0452	16.8563											1423.37	-3.81788
50.0656	16.8247											1422.3	55.0008
50.086	16.7747											1421.23	-0.87392
50.1064	16.7074											1420.16	-7.59147
50.1268	16.6245											1419.09	23.1247
50.1472	16.5275											1418.02	32.7793
50.1676	16.4169											1416.95	0.33644
50.188	16.2928											1415.88	-13.3889
50.2084	16.1553											1414.82	-17.7579
50.2288	16.0055											1413.75	5.92307
50.2492	15.8464											1412.68	17.9116
50.2696	15.6825											1411.61	6.5315
50.29	15.5199											1410.54	13.8445
50.3104	15.3648											1409.47	0.13462
50.3308	15.2235											1408.39	37.8053
50.3512	15.1014											1407.32	7.75336
50.3716	15.0023											1406.25	15.0631
50.392	14.9286											1405.18	104.06
50.4124	14.8806											1404.11	27.3427
50.4328	14.8575											1403.04	-2.6835
50.4532	14.8571											1401.97	11.6232
50.4736	14.8766											1400.9	23.593
50.494	14.9121											1399.82	58.8779
50.5144	14.9599											1398.75	-20.0909
50.5348	15.0159											1397.68	59.48
50.5552	15.0767											1396.61	22.4919
50.5756	15.1395											1395.53	71.7352
50.596	15.2025											1394.46	48.7379
50.6164	15.2646											1393.39	14.1027
50.6368	15.325											1392.31	47.02
50.6572	15.3834											1391.24	51.9837
50.6776	15.4398											1390.17	38.3213
[truncated: 1,938 more rows]
[truncated: 11 more columns]

## Sheet: Fig.4
Fig.4a								Fig.4b							Fig.4c									Fig.4d
																									Adsorption energy (eV)
Wavenumber (cm-1)	1 min	2 min	3 min	4 min	5 min	6 min		Wavenumber (cm-1)	1 min CE 0.7 V	3 min CE 0.7 V	5 min CE 0.7 V	1 min PE3	3 min PE3	5 min PE3	Wavenumber (cm-1)	CE 0.3 V	PE1	PE2	PE3	PE4	PE5	CE 0.7 V		C2H5O2CH2OH	-1.36
3998.26	0.00129	0.00239	0.00181	0.00254	0.00488	0.00203		3998.26	0.00025922	0.000132234	0.000871041	-0.000280508	0.000355215	-0.000659274	3998.26	0.000526236	-0.00152	-0.00113	-0.00285	-0.00129	-0.00061	-0.00046		C2H5O2CH(OH)2	-3.13
3996.83	0.00129	0.00239	0.00182	0.00254	0.00487	0.00203		3996.83	0.000258425	0.000131545	0.000870282	-0.00028202	0.000355582	-0.000659258	3996.83	0.000531047	-0.0015	-0.00112	-0.00283	-0.00127	-0.00059	-0.00044		C2H5O2COOH	-1.06
3995.4	0.00129	0.00239	0.00182	0.00254	0.00486	0.00203		3995.4	0.000257605	0.000130874	0.00086952	-0.00028352	0.000356007	-0.000659213	3995.4	0.000535929	-0.00149	-0.0011	-0.00281	-0.00126	-0.00057	-0.00042
3993.96	0.00129	0.00239	0.00182	0.00255	0.00486	0.00203		3993.96	0.000256762	0.000130223	0.000868755	-0.000285006	0.000356486	-0.000659138	3993.96	0.000540884	-0.00148	-0.00108	-0.00279	-0.00124	-0.00055	-0.0004
3992.53	0.00129	0.00239	0.00183	0.00255	0.00485	0.00203		3992.53	0.000255898	0.000129592	0.000867986	-0.000286475	0.000357011	-0.000659032	3992.53	0.00054591	-0.00147	-0.00107	-0.00277	-0.00122	-0.00053	-0.00039
3991.1	0.00129	0.0024	0.00183	0.00255	0.00485	0.00203		3991.1	0.000255016	0.000128981	0.000867212	-0.000287926	0.000357575	-0.000658895	3991.1	0.000551005	-0.00145	-0.00105	-0.00275	-0.0012	-0.00051	-0.00037
3989.67	0.00129	0.0024	0.00183	0.00255	0.00484	0.00203		3989.67	0.000254121	0.00012839	0.000866433	-0.000289358	0.000358166	-0.000658728	3989.67	0.000556167	-0.00144	-0.00103	-0.00273	-0.00118	-0.00049	-0.00035
3988.24	0.00129	0.0024	0.00184	0.00255	0.00483	0.00203		3988.24	0.000253216	0.000127818	0.000865649	-0.000290768	0.000358774	-0.000658531	3988.24	0.000561391	-0.00143	-0.00101	-0.00271	-0.00116	-0.00047	-0.00033
3986.81	0.00129	0.0024	0.00184	0.00255	0.00483	0.00203		3986.81	0.000252304	0.000127263	0.000864858	-0.000292157	0.000359389	-0.000658305	3986.81	0.000566674	-0.00141	-0.00099	-0.00269	-0.00114	-0.00045	-0.00031
3985.38	0.0013	0.0024	0.00184	0.00255	0.00482	0.00203		3985.38	0.000251391	0.000126725	0.000864061	-0.000293524	0.000360001	-0.000658052	3985.38	0.000572009	-0.0014	-0.00098	-0.00267	-0.00112	-0.00043	-0.00029
3983.95	0.0013	0.0024	0.00185	0.00255	0.00481	0.00204		3983.95	0.000250477	0.000126203	0.000863258	-0.000294871	0.000360601	-0.000657772	3983.95	0.000577393	-0.00138	-0.00096	-0.00265	-0.0011	-0.00041	-0.00027
3982.52	0.0013	0.0024	0.00185	0.00256	0.00481	0.00204		3982.52	0.000249566	0.000125694	0.000862449	-0.0002962	0.000361184	-0.000657468	3982.52	0.00058282	-0.00137	-0.00094	-0.00263	-0.00107	-0.00039	-0.00025
3981.09	0.0013	0.00241	0.00186	0.00256	0.0048	0.00204		3981.09	0.000248657	0.000125198	0.000861635	-0.000297514	0.000361748	-0.000657142	3981.09	0.000588284	-0.00135	-0.00092	-0.00261	-0.00105	-0.00037	-0.00023
3979.65	0.0013	0.00241	0.00186	0.00256	0.0048	0.00204		3979.65	0.000247748	0.000124711	0.000860819	-0.00029882	0.0003623	-0.000656796	3979.65	0.000593781	-0.00134	-0.0009	-0.00259	-0.00103	-0.00035	-0.0002
3978.22	0.0013	0.00241	0.00186	0.00256	0.00479	0.00204		3978.22	0.000246829	0.000124233	0.000860004	-0.000300129	0.000362862	-0.000656433	3978.22	0.000599312	-0.00132	-0.00088	-0.00256	-0.00101	-0.00032	-0.00018
3976.79	0.0013	0.00241	0.00187	0.00256	0.00478	0.00204		3976.79	0.000245875	0.00012377	0.000859196	-0.000301452	0.000363504	-0.000656045	3976.79	0.000604906	-0.00131	-0.00086	-0.00254	-0.00099	-0.0003	-0.00016
3975.36	0.0013	0.00242	0.00187	0.00256	0.00477	0.00204		3975.36	0.000244813	0.000123358	0.000858401	-0.000302786	0.000364408	-0.000655579	3975.36	0.000610704	-0.00129	-0.00084	-0.00252	-0.00096	-0.00028	-0.00014
3973.93	0.0013	0.00242	0.00188	0.00256	0.00477	0.00204		3973.93	0.000243723	0.000123247	0.000857755	-0.000303669	0.000365658	-0.000654059	3973.93	0.000617769	-0.00127	-0.00081	-0.00249	-0.00094	-0.00025	-0.00011
3972.5	0.00131	0.00243	0.00189	0.00257	0.00476	0.00204		3972.5	0.00024269	0.000123085	0.00085725	-0.000304447	0.000367089	-0.000652156	3972.5	0.00062511	-0.00125	-0.00079	-0.00246	-0.0009	-0.00022	-8e-05
3971.07	0.00131	0.00243	0.0019	0.00257	0.00475	0.00204		3971.07	0.000241742	0.000122818	0.000856905	-0.000305122	0.000368677	-0.000649877	3971.07	0.000632708	-0.00122	-0.00076	-0.00243	-0.00087	-0.00019	-5e-05
3969.64	0.00131	0.00244	0.0019	0.00257	0.00474	0.00204		3969.64	0.000240894	0.000122399	0.000856725	-0.000305705	0.000370381	-0.000647259	3969.64	0.000640555	-0.0012	-0.00073	-0.0024	-0.00084	-0.00016	-2e-05
3968.21	0.00131	0.00244	0.00191	0.00257	0.00473	0.00204		3968.21	0.000240147	0.000121796	0.000856695	-0.00030622	0.000372141	-0.00064437	3968.21	0.00064865	-0.00117	-0.0007	-0.00237	-0.0008	-0.00012	1e-05
3966.78	0.00131	0.00245	0.00192	0.00258	0.00472	0.00204		3966.78	0.000239481	0.000120991	0.000856783	-0.000306692	0.000373882	-0.000641301	3966.78	0.000657002	-0.00115	-0.00067	-0.00233	-0.00077	-9e-05	4e-05
3965.34	0.00132	0.00246	0.00193	0.00258	0.00471	0.00204		3965.34	0.000238867	0.00011998	0.000856945	-0.000307151	0.000375526	-0.000638155	3965.34	0.000665642	-0.00112	-0.00064	-0.0023	-0.00073	-5e-05	8e-05
3963.91	0.00132	0.00246	0.00194	0.00258	0.0047	0.00203		3963.91	0.000238265	0.000118762	0.00085713	-0.000307627	0.000377	-0.000635037	3963.91	0.000674619	-0.00109	-0.00061	-0.00226	-0.00069	-2e-05	0.00011
3962.48	0.00132	0.00247	0.00194	0.00258	0.00469	0.00203		3962.48	0.000237632	0.000117337	0.000857284	-0.00030815	0.000378236	-0.000632044	3962.48	0.000684003	-0.00106	-0.00057	-0.00222	-0.00065	2e-05	0.00015
3961.05	0.00132	0.00248	0.00195	0.00259	0.00468	0.00203		3961.05	0.000236928	0.000115705	0.000857359	-0.000308754	0.000379182	-0.000629265	3961.05	0.000693873	-0.00103	-0.00054	-0.00219	-0.00061	6e-05	0.00019
3959.62	0.00132	0.00248	0.00196	0.00259	0.00467	0.00203		3959.62	0.000236118	0.000113871	0.00085732	-0.000309471	0.000379805	-0.000626772	3959.62	0.000704301	-0.00099	-0.0005	-0.00214	-0.00057	0.0001	0.00023
3958.19	0.00133	0.00249	0.00197	0.00259	0.00466	0.00203		3958.19	0.000235179	0.000111844	0.000857148	-0.000310327	0.000380098	-0.000624611	3958.19	0.000715328	-0.00096	-0.00046	-0.0021	-0.00053	0.00014	0.00027
3956.76	0.00133	0.0025	0.00198	0.0026	0.00465	0.00203		3956.76	0.000234102	0.000109639	0.000856847	-0.00031133	0.000380085	-0.000622797	3956.76	0.000726944	-0.00092	-0.00042	-0.00206	-0.00048	0.00019	0.00031
3955.33	0.00133	0.00251	0.00199	0.0026	0.00464	0.00203		3955.33	0.000232892	0.000107267	0.000856436	-0.000312475	0.000379824	-0.000621318	3955.33	0.000739069	-0.00089	-0.00038	-0.00201	-0.00043	0.00023	0.00035
3953.9	0.00133	0.00251	0.002	0.0026	0.00462	0.00203		3953.9	0.000231566	0.000104736	0.000855948	-0.00031374	0.000379393	-0.000620135	3953.9	0.000751543	-0.00085	-0.00033	-0.00196	-0.00038	0.00028	0.0004
3952.47	0.00133	0.00252	0.00201	0.00261	0.00461	0.00202		3952.47	0.000230148	0.000102051	0.000855419	-0.000315088	0.000378887	-0.000619193	3952.47	0.000764139	-0.00081	-0.00029	-0.00192	-0.00033	0.00033	0.00045
3951.03	0.00134	0.00253	0.00202	0.00261	0.0046	0.00202		3951.03	0.000228673	9.92137e-05	0.000854888	-0.000316472	0.000378408	-0.000618429	3951.03	0.000776599	-0.00077	-0.00025	-0.00187	-0.00029	0.00038	0.00049
3949.6	0.00134	0.00254	0.00202	0.00262	0.00459	0.00202		3949.6	0.000227177	9.62246e-05	0.000854391	-0.000317833	0.000378048	-0.000617779	3949.6	0.000788688	-0.00074	-0.00021	-0.00182	-0.00024	0.00042	0.00053
3948.17	0.00134	0.00254	0.00203	0.00262	0.00458	0.00202		3948.17	0.000225689	9.30819e-05	0.000853954	-0.000319118	0.000377885	-0.000617194	3948.17	0.000800236	-0.00071	-0.00017	-0.00178	-0.0002	0.00046	0.00057
3946.74	0.00134	0.00255	0.00204	0.00263	0.00456	0.00202		3946.74	0.00022423	8.97821e-05	0.000853588	-0.000320283	0.000377958	-0.000616652	3946.74	0.000811169	-0.00067	-0.00013	-0.00174	-0.00016	0.0005	0.00061
3945.31	0.00134	0.00255	0.00205	0.00263	0.00455	0.00202		3945.31	0.000222799	8.63246e-05	0.000853281	-0.000321311	0.000378266	-0.000616162	3945.31	0.000821514	-0.00065	-0.0001	-0.0017	-0.00012	0.00054	0.00064
3943.88	0.00134	0.00256	0.00205	0.00263	0.00454	0.00202		3943.88	0.00022138	8.2717e-05	0.000852994	-0.000322208	0.00037876	-0.000615774	3943.88	0.000831381	-0.00062	-7e-05	-0.00166	-8e-05	0.00057	0.00068
3942.45	0.00134	0.00256	0.00206	0.00264	0.00453	0.00201		3942.45	0.000219937	7.89805e-05	0.000852661	-0.000323013	0.000379342	-0.000615574	3942.45	0.000840934	-0.00059	-4e-05	-0.00163	-5e-05	0.00061	0.00071
3941.02	0.00134	0.00257	0.00206	0.00264	0.00452	0.00201		3941.02	0.00021843	7.51541e-05	0.000852193	-0.000323782	0.00037988	-0.000615673	3941.02	0.00085036	-0.00057	-1e-05	-0.0016	-1e-05	0.00064	0.00074
3939.59	0.00134	0.00257	0.00206	0.00264	0.00452	0.00201		3939.59	0.000216819	7.13005e-05	0.000851497	-0.000324567	0.000380235	-0.000616178	3939.59	0.000859856	-0.00054	2e-05	-0.00156	2e-05	0.00067	0.00077
3938.15	0.00134	0.00257	0.00207	0.00265	0.00451	0.00201		3938.15	0.000215084	6.75029e-05	0.000850492	-0.000325403	0.000380291	-0.000617156	3938.15	0.000869611	-0.00051	5e-05	-0.00153	5e-05	0.0007	0.0008
3936.72	0.00134	0.00257	0.00207	0.00265	0.0045	0.00201		3936.72	0.000213224	6.38482e-05	0.000849127	-0.000326292	0.00037999	-0.000618614	3936.72	0.000879786	-0.00049	8e-05	-0.00149	9e-05	0.00074	0.00083
3935.29	0.00134	0.00258	0.00208	0.00265	0.00449	0.00201		3935.29	0.000211263	6.0405e-05	0.000847396	-0.000327205	0.000379343	-0.000620484	3935.29	0.000890497	-0.00046	0.00012	-0.00145	0.00012	0.00078	0.00087
3933.86	0.00135	0.00258	0.00208	0.00265	0.00448	0.00201		3933.86	0.000209244	5.72027e-05	0.000845336	-0.000328092	0.000378437	-0.000622634	3933.86	0.000901798	-0.00043	0.00015	-0.00141	0.00016	0.00081	0.0009
3932.43	0.00135	0.00259	0.00209	0.00266	0.00447	0.00201		3932.43	0.000207226	5.42172e-05	0.000843037	-0.000328889	0.000377419	-0.000624883	3932.43	0.00091368	-0.0004	0.00019	-0.00137	0.0002	0.00086	0.00094
3931	0.00135	0.00259	0.0021	0.00266	0.00446	0.002		3931	0.000205272	5.13651e-05	0.000840616	-0.000329543	0.000376475	-0.000627035	3931	0.000926085	-0.00036	0.00023	-0.00133	0.00025	0.0009	0.00098
3929.57	0.00135	0.0026	0.0021	0.00266	0.00445	0.002		3929.57	0.000203438	4.85109e-05	0.0008382	-0.000330028	0.000375783	-0.00062891	3929.57	0.000938935	-0.00033	0.00027	-0.00128	0.00029	0.00094	0.00103
3928.14	0.00136	0.00261	0.00211	0.00267	0.00444	0.002		3928.14	0.000201763	4.5488e-05	0.000835898	-0.000330351	0.00037549	-0.000630373	3928.14	0.000952176	-0.00029	0.00031	-0.00124	0.00034	0.00099	0.00107
3926.71	0.00136	0.00261	0.00212	0.00267	0.00443	0.002		3926.71	0.000200266	4.21262e-05	0.000833794	-0.000330545	0.000375694	-0.000631334	3926.71	0.000965799	-0.00025	0.00036	-0.00119	0.00039	0.00104	0.00112
3925.28	0.00136	0.00262	0.00213	0.00267	0.00442	0.002		3925.28	0.000198944	3.82721e-05	0.000831944	-0.000330656	0.000376444	-0.000631744	3925.28	0.000979849	-0.00022	0.00041	-0.00114	0.00044	0.00109	0.00116
3923.84	0.00137	0.00263	0.00214	0.00268	0.00441	0.002		3923.84	0.000197774	3.37975e-05	0.000830372	-0.000330743	0.000377737	-0.000631601	3923.84	0.000994426	-0.00017	0.00045	-0.00109	0.00049	0.00114	0.00121
3922.41	0.00137	0.00264	0.00215	0.00268	0.0044	0.002		3922.41	0.000196713	2.86023e-05	0.000829065	-0.000330883	0.000379512	-0.000630946	3922.41	0.00101	-0.00013	0.00051	-0.00103	0.00054	0.0012	0.00126
3920.98	0.00137	0.00265	0.00217	0.00268	0.00439	0.002		3920.98	0.000195702	2.26206e-05	0.000827974	-0.000331174	0.000381652	-0.000629874	3920.98	0.00103	-8e-05	0.00056	-0.00097	0.0006	0.00126	0.00132
3919.55	0.00138	0.00266	0.00218	0.00269	0.00438	0.002		3919.55	0.000194672	1.58294e-05	0.000827012	-0.00033173	0.000383985	-0.000628523	3919.55	0.00104	-4e-05	0.00062	-0.00091	0.00066	0.00132	0.00138
3918.12	0.00138	0.00267	0.00219	0.00269	0.00436	0.002		3918.12	0.000193551	8.25563e-06	0.000826068	-0.000332673	0.000386308	-0.000627073	3918.12	0.00106	2e-05	0.00068	-0.00085	0.00073	0.00138	0.00144
3916.69	0.00139	0.00269	0.00221	0.0027	0.00435	0.002		3916.69	0.000192263	-2.4269e-08	0.000825027	-0.00033411	0.000388411	-0.000625716	3916.69	0.00108	7e-05	0.00074	-0.00078	0.0008	0.00145	0.0015
3915.26	0.00139	0.0027	0.00223	0.00271	0.00434	0.00199		3915.26	0.000190746	-8.89333e-06	0.000823784	-0.000336113	0.00039011	-0.000624632	3915.26	0.0011	0.00013	0.00081	-0.0007	0.00087	0.00153	0.00157
3913.83	0.0014	0.00271	0.00224	0.00271	0.00432	0.00199		3913.83	0.000188955	-1.82108e-05	0.000822266	-0.000338709	0.000391271	-0.000623965	3913.83	0.00112	0.00019	0.00088	-0.00063	0.00095	0.0016	0.00164
3912.4	0.0014	0.00273	0.00226	0.00272	0.00431	0.00199		3912.4	0.00018687	-2.78283e-05	0.00082043	-0.000341876	0.000391819	-0.000623816	3912.4	0.00114	0.00025	0.00096	-0.00055	0.00103	0.00168	0.00172
3910.97	0.00141	0.00275	0.00228	0.00273	0.00429	0.00199		3910.97	0.000184505	-3.75996e-05	0.000818272	-0.000345551	0.000391737	-0.000624232	3910.97	0.00116	0.00031	0.00103	-0.00047	0.00111	0.00176	0.00179
3909.53	0.00142	0.00276	0.0023	0.00274	0.00428	0.00199		3909.53	0.000181905	-4.7387e-05	0.000815826	-0.000349634	0.000391068	-0.000625205	3909.53	0.00118	0.00037	0.0011	-0.00039	0.00119	0.00184	0.00187
3908.1	0.00142	0.00278	0.00232	0.00275	0.00426	0.00199		3908.1	0.000179138	-5.70678e-05	0.000813157	-0.000353996	0.00038991	-0.000626677	3908.1	0.00121	0.00043	0.00118	-0.00031	0.00127	0.00192	0.00194
3906.67	0.00143	0.00279	0.00234	0.00276	0.00425	0.00198		3906.67	0.000176293	-6.65396e-05	0.000810368	-0.000358495	0.000388402	-0.000628551	3906.67	0.00123	0.0005	0.00125	-0.00023	0.00135	0.002	0.00201
3905.24	0.00143	0.00281	0.00236	0.00277	0.00423	0.00198		3905.24	0.000173469	-7.57263e-05	0.000807574	-0.00036299	0.000386698	-0.00063071	3905.24	0.00125	0.00056	0.00132	-0.00016	0.00143	0.00207	0.00208
3903.81	0.00143	0.00282	0.00238	0.00278	0.00422	0.00198		3903.81	0.000170755	-8.45809e-05	0.000804888	-0.000367363	0.000384944	-0.00063305	3903.81	0.00127	0.00062	0.00139	-8e-05	0.00151	0.00215	0.00215
3902.38	0.00144	0.00284	0.00239	0.00279	0.0042	0.00198		3902.38	0.000168216	-9.30807e-05	0.000802385	-0.000371537	0.000383237	-0.000635511	3902.38	0.00129	0.00067	0.00146	-1e-05	0.00158	0.00222	0.00222
3900.95	0.00144	0.00285	0.00241	0.00279	0.00419	0.00197		3900.95	0.000165889	-0.000101209	0.000800092	-0.000375476	0.000381611	-0.000638086	3900.95	0.00131	0.00073	0.00152	7e-05	0.00166	0.00229	0.00229
3899.52	0.00144	0.00286	0.00242	0.0028	0.00418	0.00197		3899.52	0.000163777	-0.00010893	0.000797993	-0.000379167	0.000380048	-0.000640806	3899.52	0.00133	0.00078	0.00158	0.00013	0.00173	0.00236	0.00235
3898.09	0.00144	0.00287	0.00243	0.00281	0.00417	0.00196		3898.09	0.000161869	-0.000116186	0.000796052	-0.000382585	0.000378511	-0.000643706	3898.09	0.00134	0.00083	0.00164	0.0002	0.00179	0.00242	0.00241
3896.66	0.00144	0.00287	0.00244	0.00282	0.00416	0.00196		3896.66	0.000160139	-0.000122902	0.000794235	-0.000385695	0.000376973	-0.000646805	3896.66	0.00136	0.00088	0.0017	0.00026	0.00186	0.00248	0.00246
3895.22	0.00144	0.00288	0.00245	0.00282	0.00415	0.00196		3895.22	0.000158555	-0.000129021	0.000792507	-0.000388456	0.000375429	-0.000650091	3895.22	0.00138	0.00092	0.00175	0.00032	0.00192	0.00253	0.00251
3893.79	0.00144	0.00289	0.00246	0.00283	0.00414	0.00195		3893.79	0.000157079	-0.00013452	0.00079084	-0.000390843	0.00037389	-0.000653539	3893.79	0.00139	0.00097	0.0018	0.00037	0.00197	0.00258	0.00256
3892.36	0.00144	0.00289	0.00247	0.00283	0.00413	0.00195		3892.36	0.000155671	-0.000139419	0.000789201	-0.00039286	0.000372377	-0.000657113	3892.36	0.00141	0.00101	0.00185	0.00042	0.00203	0.00263	0.00261
3890.93	0.00144	0.0029	0.00248	0.00284	0.00413	0.00194		3890.93	0.000154289	-0.000143772	0.000787552	-0.000394546	0.000370902	-0.000660786	3890.93	0.00142	0.00105	0.00189	0.00047	0.00208	0.00268	0.00266
3889.5	0.00144	0.0029	0.00248	0.00284	0.00412	0.00194		3889.5	0.000152898	-0.000147643	0.000785862	-0.000395952	0.000369471	-0.000664522	3889.5	0.00144	0.00109	0.00194	0.00053	0.00213	0.00273	0.0027
3888.07	0.00145	0.00291	0.00249	0.00285	0.00411	0.00194		3888.07	0.00015148	-0.000151092	0.000784135	-0.000397101	0.000368121	-0.00066824	3888.07	0.00145	0.00113	0.00199	0.00058	0.00219	0.00278	0.00275
3886.64	0.00145	0.00292	0.00251	0.00285	0.0041	0.00193		3886.64	0.000150038	-0.0001542	0.000782429	-0.000397973	0.000366952	-0.000671799	3886.64	0.00147	0.00118	0.00204	0.00063	0.00224	0.00284	0.0028
3885.21	0.00145	0.00293	0.00252	0.00286	0.00409	0.00193		3885.21	0.000148596	-0.0001571	0.000780858	-0.000398519	0.000366125	-0.000675013	3885.21	0.00149	0.00123	0.0021	0.00068	0.0023	0.00289	0.00285
3883.78	0.00145	0.00294	0.00253	0.00287	0.00408	0.00193		3883.78	0.000147181	-0.000159998	0.000779561	-0.000398695	0.000365817	-0.000677685	3883.78	0.0015	0.00127	0.00215	0.00074	0.00236	0.00295	0.0029
3882.35	0.00145	0.00295	0.00254	0.00287	0.00407	0.00192		3882.35	0.000145817	-0.000163163	0.00077867	-0.000398487	0.000366181	-0.000679652	3882.35	0.00152	0.00132	0.00221	0.0008	0.00242	0.00301	0.00296
3880.91	0.00145	0.00296	0.00256	0.00288	0.00406	0.00192		3880.91	0.000144511	-0.000166897	0.000778277	-0.000397944	0.0003673	-0.00068082	3880.91	0.00154	0.00138	0.00227	0.00086	0.00249	0.00307	0.00302
3879.48	0.00146	0.00297	0.00257	0.00288	0.00405	0.00191		3879.48	0.000143243	-0.0001715	0.000778405	-0.000397178	0.000369153	-0.000681187	3879.48	0.00156	0.00143	0.00233	0.00092	0.00255	0.00313	0.00308
3878.05	0.00146	0.00299	0.00258	0.00288	0.00404	0.00191		3878.05	0.000141968	-0.000177216	0.000779004	-0.000396361	0.000371615	-0.000680851	3878.05	0.00158	0.00149	0.0024	0.00099	0.00262	0.0032	0.00314
3876.62	0.00147	0.003	0.0026	0.00289	0.00403	0.0019		3876.62	0.000140621	-0.000184199	0.000779954	-0.000395686	0.000374479	-0.000679983	3876.62	0.0016	0.00154	0.00246	0.00105	0.00269	0.00327	0.0032
3875.19	0.00147	0.00302	0.00262	0.00289	0.00401	0.0019		3875.19	0.000139126	-0.000192491	0.000781094	-0.000395344	0.000377488	-0.000678805	3875.19	0.00162	0.0016	0.00253	0.00112	0.00276	0.00334	0.00327
3873.76	0.00147	0.00303	0.00263	0.0029	0.004	0.0019		3873.76	0.000137412	-0.000202023	0.000782241	-0.000395491	0.000380371	-0.00067755	3873.76	0.00164	0.00166	0.0026	0.00119	0.00284	0.00341	0.00333
3872.33	0.00148	0.00305	0.00265	0.0029	0.00399	0.00189		3872.33	0.000135427	-0.000212636	0.000783225	-0.000396225	0.000382881	-0.00067643	3872.33	0.00166	0.00173	0.00268	0.00127	0.00292	0.00349	0.00341
3870.9	0.00149	0.00307	0.00267	0.00291	0.00397	0.00189		3870.9	0.000133156	-0.000224114	0.0007839	-0.000397577	0.000384829	-0.000675603	3870.9	0.00169	0.00179	0.00276	0.00134	0.003	0.00357	0.00348
3869.47	0.00149	0.00309	0.00269	0.00292	0.00396	0.00189		3869.47	0.00013062	-0.000236232	0.000784155	-0.000399524	0.000386099	-0.000675172	3869.47	0.00171	0.00186	0.00284	0.00143	0.00308	0.00365	0.00356
3868.04	0.0015	0.00311	0.00271	0.00292	0.00394	0.00188		3868.04	0.000127876	-0.000248787	0.000783898	-0.000402013	0.000386637	-0.000675192	3868.04	0.00174	0.00193	0.00292	0.00151	0.00317	0.00373	0.00364
3866.6	0.00151	0.00313	0.00273	0.00293	0.00393	0.00188		3866.6	0.000125002	-0.00026162	0.000783053	-0.000404985	0.000386432	-0.000675691	3866.6	0.00176	0.002	0.003	0.0016	0.00325	0.00382	0.00372
3865.17	0.00151	0.00315	0.00275	0.00294	0.00391	0.00187		3865.17	0.000122091	-0.000274616	0.000781554	-0.000408389	0.000385501	-0.000676682	3865.17	0.00178	0.00207	0.00309	0.00168	0.00334	0.00391	0.0038
3863.74	0.00152	0.00316	0.00277	0.00295	0.0039	0.00187		3863.74	0.000119238	-0.00028769	0.000779346	-0.000412184	0.000383872	-0.000678174	3863.74	0.00181	0.00214	0.00317	0.00177	0.00343	0.00399	0.00388
3862.31	0.00152	0.00318	0.00279	0.00295	0.00388	0.00186		3862.31	0.000116537	-0.000300764	0.000776395	-0.000416335	0.000381574	-0.000680176	3862.31	0.00183	0.00221	0.00325	0.00186	0.00352	0.00408	0.00396
3860.88	0.00153	0.0032	0.00281	0.00296	0.00387	0.00186		3860.88	0.000114079	-0.000313741	0.000772697	-0.000420783	0.000378652	-0.000682675	3860.88	0.00186	0.00228	0.00333	0.00194	0.0036	0.00416	0.00403
3859.45	0.00153	0.00321	0.00282	0.00297	0.00386	0.00185		3859.45	0.00011194	-0.000326513	0.000768299	-0.000425444	0.000375181	-0.000685634	3859.45	0.00188	0.00234	0.0034	0.00202	0.00368	0.00423	0.00411
3858.02	0.00154	0.00323	0.00283	0.00297	0.00385	0.00185		3858.02	0.000110176	-0.000338975	0.000763288	-0.000430218	0.00037126	-0.000688994	3858.02	0.0019	0.0024	0.00347	0.0021	0.00376	0.00431	0.00417
3856.59	0.00154	0.00324	0.00284	0.00298	0.00384	0.00184		3856.59	0.000108818	-0.000351022	0.00075778	-0.000435004	0.000366986	-0.000692686	3856.59	0.00192	0.00245	0.00354	0.00217	0.00383	0.00438	0.00424
3855.16	0.00154	0.00325	0.00285	0.00299	0.00383	0.00184		3855.16	0.000107877	-0.000362526	0.000751907	-0.000439708	0.000362445	-0.000696635	3855.16	0.00194	0.00251	0.0036	0.00224	0.00389	0.00444	0.0043
3853.73	0.00155	0.00325	0.00286	0.00299	0.00383	0.00183		3853.73	0.000107334	-0.000373348	0.000745788	-0.000444263	0.000357701	-0.000700771	3853.73	0.00196	0.00255	0.00366	0.00231	0.00396	0.0045	0.00435
3852.29	0.00155	0.00326	0.00286	0.003	0.00382	0.00183		3852.29	0.000107138	-0.000383341	0.000739506	-0.000448649	0.000352776	-0.000705054	3852.29	0.00197	0.0026	0.00371	0.00237	0.00402	0.00455	0.0044
3850.86	0.00155	0.00326	0.00287	0.003	0.00381	0.00182		3850.86	0.000107199	-0.000392361	0.0007331	-0.000452884	0.000347655	-0.000709469	3850.86	0.00199	0.00264	0.00376	0.00243	0.00407	0.0046	0.00445
3849.43	0.00155	0.00327	0.00287	0.00301	0.00381	0.00182		3849.43	0.000107404	-0.000400266	0.00072658	-0.000457003	0.000342302	-0.000714006	3849.43	0.002	0.00267	0.0038	0.00248	0.00411	0.00464	0.00449
3848	0.00155	0.00327	0.00288	0.00301	0.00381	0.00181		3848	0.000107628	-0.000406926	0.000719959	-0.000461024	0.000336693	-0.000718636	3848	0.00201	0.0027	0.00383	0.00252	0.00415	0.00468	0.00452
3846.57	0.00155	0.00327	0.00288	0.00302	0.0038	0.00181		3846.57	0.000107756	-0.000412249	0.000713268	-0.000464939	0.000330841	-0.000723292	3846.57	0.00202	0.00272	0.00386	0.00256	0.00418	0.0047	0.00454
3845.14	0.00154	0.00327	0.00288	0.00302	0.0038	0.0018		3845.14	0.000107693	-0.000416217	0.000706572	-0.000468708	0.000324804	-0.000727876	3845.14	0.00203	0.00273	0.00387	0.00258	0.0042	0.00472	0.00455
3843.71	0.00154	0.00327	0.00288	0.00302	0.0038	0.0018		3843.71	0.000107368	-0.000418907	0.000699959	-0.000472289	0.000318682	-0.000732283	3843.71	0.00203	0.00274	0.00388	0.0026	0.00421	0.00472	0.00456
3842.28	0.00154	0.00326	0.00287	0.00303	0.0038	0.00179		3842.28	0.000106729	-0.000420502	0.000693513	-0.000475666	0.000312577	-0.000736437	3842.28	0.00203	0.00274	0.00387	0.0026	0.00421	0.00472	0.00455
3840.85	0.00153	0.00326	0.00287	0.00303	0.0038	0.00179		3840.85	0.000105735	-0.000421251	0.000687283	-0.000478878	0.000306539	-0.000740337	3840.85	0.00203	0.00273	0.00386	0.0026	0.0042	0.00471	0.00454
3839.41	0.00153	0.00325	0.00286	0.00303	0.0038	0.00179		3839.41	0.00010435	-0.000421395	0.000681274	-0.000482006	0.000300555	-0.000744049	3839.41	0.00203	0.00272	0.00385	0.0026	0.00419	0.00469	0.00452
3837.98	0.00152	0.00324	0.00285	0.00302	0.0038	0.00178		3837.98	0.000102553	-0.00042111	0.000675468	-0.000485134	0.000294563	-0.000747683	3837.98	0.00203	0.0027	0.00383	0.00258	0.00417	0.00467	0.0045
3836.55	0.00152	0.00323	0.00284	0.00302	0.0038	0.00178		3836.55	0.000100341	-0.000420473	0.000669853	-0.000488314	0.000288493	-0.000751346	3836.55	0.00202	0.00269	0.00381	0.00257	0.00415	0.00465	0.00448
3835.12	0.00151	0.00322	0.00283	0.00302	0.0038	0.00178		3835.12	9.77259e-05	-0.00041948	0.000664439	-0.000491556	0.000282306	-0.000755115	3835.12	0.00202	0.00267	0.00379	0.00255	0.00413	0.00462	0.00445
3833.69	0.00151	0.00321	0.00282	0.00301	0.0038	0.00178		3833.69	9.47374e-05	-0.000418064	0.000659259	-0.000494823	0.000276002	-0.000759023	3833.69	0.00201	0.00265	0.00376	0.00253	0.0041	0.00459	0.00442
3832.26	0.0015	0.00319	0.00281	0.00301	0.0038	0.00178		3832.26	9.14182e-05	-0.000416141	0.000654371	-0.000498044	0.000269625	-0.000763054	3832.26	0.00201	0.00262	0.00374	0.0025	0.00407	0.00456	0.00439
3830.83	0.0015	0.00318	0.0028	0.003	0.0038	0.00177		3830.83	8.78236e-05	-0.000413642	0.000649848	-0.000501131	0.000263259	-0.000767144	3830.83	0.002	0.0026	0.0037	0.00247	0.00404	0.00452	0.00436
3829.4	0.00149	0.00317	0.00279	0.003	0.0038	0.00177		3829.4	8.40222e-05	-0.00041053	0.000645763	-0.000503988	0.000257013	-0.000771189	3829.4	0.00199	0.00257	0.00367	0.00244	0.004	0.00448	0.00432
3827.97	0.00149	0.00316	0.00277	0.00299	0.0038	0.00177		3827.97	8.00926e-05	-0.000406822	0.000642179	-0.00050653	0.000251014	-0.000775061	3827.97	0.00198	0.00254	0.00363	0.0024	0.00395	0.00444	0.00428
3826.54	0.00148	0.00314	0.00276	0.00298	0.0038	0.00177		3826.54	7.6112e-05	-0.000402602	0.000639122	-0.000508707	0.000245378	-0.000778644	3826.54	0.00197	0.0025	0.00358	0.00235	0.0039	0.00439	0.00423
3825.1	0.00147	0.00313	0.00275	0.00298	0.0038	0.00177		3825.1	7.21426e-05	-0.000398015	0.000636553	-0.000510533	0.000240179	-0.000781873	3825.1	0.00195	0.00246	0.00353	0.00229	0.00384	0.00433	0.00417
3823.67	0.00147	0.00312	0.00273	0.00297	0.00379	0.00176		3823.67	6.82279e-05	-0.000393249	0.000634368	-0.000512084	0.000235421	-0.000784754	3823.67	0.00193	0.00241	0.00347	0.00223	0.00377	0.00426	0.00411
3822.24	0.00146	0.0031	0.00272	0.00296	0.00379	0.00176		3822.24	6.43984e-05	-0.000388487	0.000632416	-0.000513468	0.000231052	-0.000787351	3822.24	0.00192	0.00236	0.0034	0.00217	0.0037	0.0042	0.00404
3820.81	0.00146	0.00309	0.0027	0.00295	0.00379	0.00176		3820.81	6.06851e-05	-0.000383878	0.000630535	-0.000514797	0.000226978	-0.000789767	3820.81	0.0019	0.0023	0.00334	0.0021	0.00363	0.00412	0.00398
3819.38	0.00145	0.00307	0.00268	0.00294	0.00379	0.00176		3819.38	5.71321e-05	-0.000379515	0.000628587	-0.000516157	0.000223098	-0.000792116	3819.38	0.00188	0.00224	0.00327	0.00202	0.00355	0.00405	0.0039
3817.95	0.00144	0.00305	0.00266	0.00293	0.00379	0.00176		3817.95	5.3804e-05	-0.000375424	0.000626481	-0.000517597	0.000219316	-0.00079451	3817.95	0.00185	0.00218	0.00319	0.00194	0.00347	0.00397	0.00383
3816.52	0.00144	0.00303	0.00264	0.00292	0.00379	0.00175		3816.52	5.07862e-05	-0.000371567	0.000624177	-0.000519127	0.000215551	-0.000797043	3816.52	0.00183	0.00212	0.00312	0.00186	0.00338	0.00388	0.00375
3815.09	0.00143	0.00301	0.00261	0.00291	0.00379	0.00175		3815.09	4.81784e-05	-0.00036784	0.000621685	-0.000520726	0.000211737	-0.00079979	3815.09	0.00181	0.00205	0.00304	0.00178	0.00329	0.0038	0.00367
3813.66	0.00142	0.00299	0.00259	0.00289	0.00379	0.00175		3813.66	4.60814e-05	-0.000364068	0.000619042	-0.000522347	0.000207812	-0.000802803	3813.66	0.00178	0.00198	0.00295	0.00169	0.0032	0.00371	0.00358
3812.23	0.00142	0.00297	0.00256	0.00288	0.00379	0.00175		3812.23	4.45833e-05	-0.000360012	0.000616296	-0.000523927	0.000203719	-0.000806103	3812.23	0.00176	0.00191	0.00286	0.00159	0.0031	0.00361	0.00349
3810.79	0.00141	0.00295	0.00254	0.00287	0.0038	0.00175		3810.79	4.37464e-05	-0.000355391	0.000613505	-0.000525377	0.000199411	-0.000809668	3810.79	0.00173	0.00183	0.00277	0.00149	0.00299	0.00351	0.0034
3809.36	0.0014	0.00293	0.00251	0.00286	0.0038	0.00175		3809.36	4.35977e-05	-0.000349928	0.00061073	-0.000526602	0.000194873	-0.000813437	3809.36	0.0017	0.00174	0.00266	0.00138	0.00288	0.0034	0.00329
3807.93	0.00139	0.0029	0.00248	0.00284	0.0038	0.00175		3807.93	4.41265e-05	-0.000343406	0.000608042	-0.000527504	0.000190117	-0.000817307	3807.93	0.00166	0.00165	0.00256	0.00127	0.00276	0.00329	0.00319
3806.5	0.00139	0.00288	0.00245	0.00283	0.0038	0.00175		3806.5	4.52912e-05	-0.000335698	0.000605513	-0.000528001	0.000185189	-0.000821144	3806.5	0.00163	0.00156	0.00244	0.00115	0.00264	0.00317	0.00307
3805.07	0.00138	0.00285	0.00242	0.00282	0.00381	0.00175		3805.07	4.70301e-05	-0.000326787	0.000603222	-0.000528035	0.000180164	-0.000824803	3805.07	0.00159	0.00146	0.00232	0.00103	0.00251	0.00305	0.00296
3803.64	0.00137	0.00283	0.00239	0.0028	0.00381	0.00175		3803.64	4.92674e-05	-0.000316769	0.000601239	-0.000527578	0.000175131	-0.00082814	3803.64	0.00156	0.00135	0.0022	0.0009	0.00238	0.00292	0.00284
3802.21	0.00136	0.0028	0.00236	0.00279	0.00381	0.00175		3802.21	5.19139e-05	-0.000305839	0.000599609	-0.000526647	0.000170179	-0.000831043	3802.21	0.00152	0.00125	0.00208	0.00077	0.00224	0.00279	0.00271
3800.78	0.00135	0.00277	0.00233	0.00278	0.00382	0.00175		3800.78	5.4865e-05	-0.000294271	0.000598343	-0.000525306	0.000165373	-0.000833448	3800.78	0.00148	0.00115	0.00196	0.00065	0.00211	0.00266	0.00259
3799.35	0.00134	0.00274	0.00229	0.00276	0.00383	0.00175		3799.35	5.8001e-05	-0.000282378	0.000597409	-0.000523662	0.000160736	-0.000835356	3799.35	0.00145	0.00104	0.00183	0.00052	0.00197	0.00253	0.00247
3797.92	0.00133	0.00271	0.00226	0.00275	0.00383	0.00175		3797.92	6.1194e-05	-0.000270469	0.00059673	-0.000521857	0.000156239	-0.000836836	3797.92	0.00141	0.00093	0.00171	0.00039	0.00184	0.0024	0.00235
3796.48	0.00132	0.00268	0.00222	0.00273	0.00384	0.00175		3796.48	6.43219e-05	-0.000258812	0.000596209	-0.000520043	0.000151807	-0.000838005	3796.48	0.00137	0.00083	0.00158	0.00026	0.0017	0.00227	0.00222
3795.05	0.00131	0.00265	0.00219	0.00272	0.00385	0.00175		3795.05	6.72843e-05	-0.000247605	0.000595745	-0.000518352	0.000147351	-0.000838996	3795.05	0.00134	0.00072	0.00146	0.00013	0.00157	0.00214	0.0021
3793.62	0.0013	0.00262	0.00215	0.0027	0.00386	0.00176		3793.62	7.00142e-05	-0.000236962	0.000595263	-0.000516869	0.000142803	-0.000839918	3793.62	0.0013	0.00062	0.00134	0	0.00144	0.00201	0.00198
[truncated: 2,092 more rows]

## Sheet: Fig.5
Fig.5a										Fig.5b
[truncated: 5,203 more rows]
